# Supplementary material for: Deciphering causal and statistical relations of molecular aberrations and gene expressions in NCI-60 cell lines
Source: BMC Syst Biol. 2011 Nov 4;5:186. doi: 10.1186/1752-0509-5-186 (PMC3259106; doi:10.1186/1752-0509-5-186)
Supplement: Additional file 2 — Table S1 reports the association modules of mRNA expressions. [file 1752-0509-5-186-S2.XLS]

## Sheet: Sheet1
Table S1: Association modules of mRNA expressions
index	driver type	drivers	direction	regulators	# passengers	passengers	index	driver type	drivers	direction	regulators	# passengers	passengers
1	internal segment CNV	segment 30	+	NA	84	RIPK1	44	external segment CNV	segment 18	+	ZIC1	118	MAPK1
						TAF11					MITF		APC
						CSNK2B							FKBP1A
						RING1							S100B
						SFRS3							DDR2
						E2F3							TYR
						BAK1							CDK5
						CD83							A2M
						NFYA							TCEB3
						PPT2							ACP5
						PRPF4B							MEF2C
						MAD2L1BP							BPGM
						SSR1							PRDM2
						RDBP							HLA-DPA1
						KIFC1							PPAP2B
						TUBB							GPM6B
						BTN3A2							QPCT
						HMGN4							DCT
						NUP153							TRIM9
						MDC1							PLP1
						EHMT2							CYB5R3
						BRD2							POLR3D
						BTN2A2							PDIA5
						TAP2							TIMP2
						RGL2							GM2A
						SRF							CUGBP2
						DEK							POLR2F
						BTN2A1							TYRP1
						FBXO9							SRPX
						NOL7							PRRX1
						GMNN							LAMP2
						EXOC2							SERPINF1
						C6orf62							LPIN1
						NUDT3							GRB10
						RNF8							RXRG
						FARS2							SLC25A13
						ABCF1							EDNRB
						PHF1							LHFPL2
						MTCH1							DDOST
						ZNF193							ARPC1A
						STK19							ST6GALNAC2
						MEA1							CBLB
						DAXX							TRIB2
						PPP2R5D							EXOSC10
						MUT							LYST
						SKIV2L							SNRPD3
						AGPAT1							GMPR
						PRR3							BCHE
						GTF2H4							C11orf41
						C6orf89							SLC25A5
						TBC1D7							PRNP
						BAT5							ENPP2
						BAT4							COPS8
						XPO5							SDCBP
						HSP90AB1							ENG
						RANBP9							COPB2
						TRIM26							RER1
						FAM8A1							ATP1B3
						ZNF318							DDT
						DHX16							KIAA0090
						DOM3Z							TNC
						KLHDC3							HTRA1
						RNF5							SRPK2
						LSM2							PGM1
						ACAT2							IGF2R
						TRIM27							MCC
						ZNF451							ICK
						RPP40							SYNJ1
						ABCC10							YKT6
						ZKSCAN4							HEY1
						KCTD20							CHST10
						ABT1							CRIPT
						LYRM4							DYNC1I1
						RPP21							NLGN1
						PAK1IP1							BFAR
						FKBPL							POPDC3
						CENPQ							PLXNC1
						GFOD1							TMCC2
						CCDC90A							KLHL21
						FANCE							TPST2
						C6orf48							MFSD1
						RAB23							PEX10
						CUTA							MFN2
						CASP8AP2							KIAA1539
2	internal segment CNV	segment 54	+	NA	77	MDM2							SH3BP4
						KRT18							RERE
						RAD52							PLOD1
						RBMS2							COPG
						BCL7A							COPS7A
						TSFM							NOC2L
						PTPN6							DNAJC13
						METTL1							GALNT2
						ARF3							FABP7
						ATP5B							C22orf9
						MARS							SPSB1
						CAMKK2							SERPINE2
						SLC38A1							TXLNA
						ASB8							JAM3
						CNOT2							GYG1
						LEMD3							NRN1
						EP400							DUSP10
						PFDN5							ATP1A1
						RHOF							ARPC1B
						MAPKAPK5							NBL1
						COPZ1							PARK7
						DENR							MAGEA12
						STYK1							SLC4A3
						PTGES3							ATP6V1B2
						APOBEC1							SRM
						SUOX							TBX2
						MVK							MAGEA5
						PRR4							RENBP
						BLOC1S1							RAB27A
						SMARCC2							SGCD
						CCT2							PMM1
						NTS							CPN1
						DGKA							NOV
						ZNF268							TWIST1
						SNRPF	45	external segment CNV	segment 31	+	TBP	77	CDK6
						SFRS2IP					MYB		CCNA2
						SLC41A2					HDAC2		TOP2A
						TIMELESS							TDG
						CLSTN3							CUL4A
						CEP290							ETS2
						ZBTB39							RBBP4
						GLS2							ORC1L
						LRRC23							ALDH5A1
						C12orf38							ZCCHC11
						HOXC11							PTPRC
						ABCC9							USPL1
						KCNA1							NFATC3
						ARPC3							HCLS1
						ISCU							TCF3
						ADCY6							WRN
						LOC552889							PAICS
						C12orf47							AQP3
						PRR13							TIA1
						ARL6IP4							SAFB
						TRIAP1							RBMX
						YARS2							HMGB2
						ORMDL2							SFPQ
						NUP107							MAML1
						NOC4L							CTCF
						TESC							WEE1
						YEATS4							TATDN2
						OGFOD2							POLD3
						BBS10							MPHOSPH6
						RASAL1							RABGGTB
						CLEC1A							SNRPD1
						CLEC4E							SMARCC1
						FGD6							TOP2B
						TRHDE							SLC16A1
						GALNT6							KHDRBS1
						ACAD10							SFRS4
						IRAK3							SAFB2
						SLCO1C1							CEPT1
						ADAMTS20							SEC24B
						MIP							SENP6
						PUS7L							HSPA14
						B3GNT4							SUB1
						C12orf41							EXOSC8
3	internal segment CNV	segment 1	+	NA	74	DDR2							KATNA1
						TCEB3							ANKRD10
						RBBP4							GPBP1L1
						SDHB							RSBN1
						PSMB2							RANBP6
						PPP1R8							MED4
						RPA2							DCUN1D2
						DDOST							C13orf24
						GNB1							LRRC40
						EXOSC10							HIRA
						RER1							HNRPDL
						KIAA0090							CNOT6
						DR1							AGPAT5
						TAF12							SMARCA5
						SFRS4							TRIT1
						PUM1							C1orf63
						YRDC							SUPV3L1
						TMEM39B							FNBP4
						CDC42							RPS8
						HP1BP3							DDX23
						RSBN1							NCBP1
						STX12							PAFAH1B3
						KLHL21							RPL14
						KPNA6							EXOSC9
						DNAJC11							DCK
						MRPL20							CENPC1
						SYF2							NASP
						RPL22							DNAJC7
						PLOD1							KIF2C
						NOL9							HTATSF1
						EIF2C1							CSNK1G2
						NOC2L							PSIP1
						NADK							U2AF2
						TARDBP							KPNA3
						BSDC1	46	external segment CNV	segment 84	+	SREBF2	49	CTNNB1
						DNAJC8					EP300		ABCC2
						TXLNA							MAPK3
						UTP11L							CD83
						SRRM1							SDHB
						GNL2							SC5DL
						DVL1							PCCB
						RPL11							CYP51A1
						ZNF436							BTN3A2
						SSU72							ASAH1
						C1orf128							SLC1A4
						RCC2							NARS
						WASF2							ACSL1
						CAPZB							HMGCR
						ZMYM4							FDFT1
						PEX14							ATP5A1
						ZNF593							ZNF24
						IFI6							RRAGD
						DFFB							SACM1L
						ARID1A							ELP3
						LRRC47							MYO9B
						DNAJC16							LYPLA2
						OTUD3							APEH
						PNRC2							MYLIP
						YTHDF2							SLC25A4
						PEF1							OSTF1
						PLEKHO1							GCDH
						S100PBP							ACOT7
						DHDDS							SLC25A11
						C1orf109							PIK3C3
						ATAD3A							PREP
						PHACTR4							SNTB1
						EIF2C3							MAPRE2
						CCDC21							ACADSB
						C1orf135							NR4A2
						MRTO4							PTPRZ1
						SH3BGRL3							MAN2A2
						CDCA8							SLC26A2
						FBXO42							GPD2
						C1orf174							FAM46A
4	internal segment CNV	segment 57	+	NA	62	APEX1							TDRD3
						PSMA3							SNX10
						STRN3							TRIM2
						ARG2							CCNL1
						MNAT1							PPP3R1
						EIF5							SASH1
						PNN							TRIB1
						ARF6							TNFRSF14
						NOVA1							ITPKB
						SNW1	47	external segment CNV	segment 30	+	E2F3	31	SMAD4									46
						PSME2					NFYA		RELA
						GMFB					SRF		RIPK1
						NUMB							RAF1
						ZNF410							SUMO3
						ERH							NXF1
						SAV1							SREBF2
						KNS2							WRN
						PNMA1							NNT
						AP1G2							MORC3
						C14orf166							DYRK1A
						CHMP4A							SMARCC1
						EIF2S1							PBX2
						NEK9							RBM22
						RPL36AL							TPX2
						BMP4							ABCC5
						CHD8							HP1BP3
						SRP54							TPST2
						CGRRF1							UBP1
						BRMS1L							ASXL1
						C14orf21							XPO7
						AHSA1							CAMSAP1
						PABPN1							ARIH2
						CNIH							NPAT
						TOX4							BAP1
						ACIN1							HMGN1
						C14orf1							ZNF45
						EAPP							STMN1
						KIAA0391							ZNF274
						ABCD4							TAF5
						KIAA0831							RAD54L
						PARP2	48	external segment CNV	segment 42	+	TCF7L2	30	ERBB2
						MED6							ELF3
						METTL3							ABCC1
						OSGEP							PLS1
						VTI1B							KRT18
						PLEKHG3							TGFA
						KLC1							LLGL2
						NGDN							DLG3
						GPHN							CAPN1
						PRMT5							SFN
						SNX6							CHP
						SUPT16H							CKS1B
						GMPR2							ATP1B1
						FKBP3							GSTP1
						DHRS4							SSH3
						IPO4							F11R
						TIMM9							C1orf116
						METT11D1							TMCC1
						CDCA4							EPB41L1
						C14orf138							RHOF
						C14orf156							MOSC1
						ACTR10							KLF5
5	internal segment CNV	segment 69	+	NA	62	RPS6KB1							IL18
						GRB2							RHOD
						NME1							DCI
						USP6							EFNA1
						COX11							FOXA1
						MMD							FZD5
						GGA3							EVPL
						PRPSAP1							PKP2
						PSMC5	49	external segment CNV	segment 55	+	NR2C1	22	MNAT1
						APPBP2					NFYB		PNN
						EIF1							GGA3
						CBX1							AARS
						KPNA2							MRPL28
						COIL							CSNK2A2
						CLTC							LGALS8
						ARL4D							RPS3A
						SUMO2							NDRG4
						SUPT4H1							WHSC2
						H3F3B							DHX40
						PHB							USP21
						SPOP							NUDT21
						ATP5H							SESN1
						DHX40							MOSC1
						MTMR4							PMPCA
						NME2							IBTK
						AMZ2							CBARA1
						CDC42EP4							RPL15
						PSMD12							LRBA
						TLK2							DHODH
						FDXR							RPL32
						TAF15	50	external segment CNV	segment 19	+	ZNF148	22	APC
						B3GNTL1							CEBPB
						ICT1							ATXN1
						DYNLL2							FMR1
						MRPL27							SLC25A13
						DDX42							GSN
						BIRC5							ARMCX6
						VEZF1							ATP6V1C1
						NAT9							ARF4
						PPM1D							YKT6
						POLG2							MINA
						RAD51C							C20orf111
						RAC3							STX12
						DBF4B							PJA1
						BPTF							ACOT8
						TUBD1							UBE4B
						CALCOCO2							ZNF133
						HN1							NBL1
						MRPS7							SLC39A7
						SAP30BP							ST5
						NUP85							TFAP2C
						FTSJ3							S100A13
						SNF8	51	external segment CNV	segment 63	+	NFATC3	21	CYFIP2
						C17orf71					RBL2		GNA15
						MKS1							KNTC1
						PTRH2							NFATC3
						SIRT7							LBR
						PGS1							PTPN6
						SLFN12							ATP5G2
						CANT1							KIAA0174
						NOL11							PRKAR1B
						LRRC59							SLC38A1
6	internal segment CNV	segment 11	+	NA	58	MSH6							NUP210
						SPTBN1							MRPL11
						SUCLG1							SLC7A6
						VRK2							PTGES3
						CCT4							RPL9
						RAB1A							NMI
						MPV17							KCNK1
						IMMT							SMARCC2
						XPO1							GCHFR
						ZNF638							SNRPF
						TGOLN2							CES2
						HADHA	52	external segment CNV	segment 69	+	SPOP	20	CHRNA5
						DGUOK					NME2		USP6
						GTF3C2					POLG2		EMR1
						TTLL4							ESD
						MDH1							ALDH5A1
						HADHB							DNM1
						LRPPRC							PPP1CC
						PCBP1							CDK10
						CALM2							TARBP2
						RNASEH1							PSMD1
						EML4							CAMK2G
						TEX261							RPLP0
						RDH14							DEAF1
						PPP3R1							MRFAP1L1
						CAD							AP1G2
						TSSC1							HELLS
						ADAM23							PRKAG2
						COX7A2L							POLR2L
						TMBIM1							CGRRF1
						MCFD2							EEF1A2
						SPR	53	external segment CNV	segment 42	+	NFKB2	19	PDGFB
						RPS27A							LAMC2
						CENPA							HDGF
						SMYD5							CDR2L
						CCT7							RBMS2
						RPS7							ALDH3B1
						LOC285074							ANXA3
						RAB10							TPD52L1
						PNPT1							ZAK
						PPM1G							RHOF
						CIAO1							FBXL2
						CEP68							RBKS
						ADCY3							TRIP10
						PCGF1							PTPN3
						C2orf3							RPL9
						PREB							MSLN
						PTCD3							TNK1
						FANCL							PIP5K1A
						VPS54							PAX8
						ASXL2	54	external segment CNV	segment 16	+	UBP1	18	TBP
						TTC31							CSNK2B
						NFU1							MAD2L1
						THUMPD2							E2F3
						GEMIN6							HDAC2
						CLIP4							HMGN4
						THADA							NCL
						AUP1							H2AFZ
7	internal segment CNV	segment 42	+	NA	55	CDC2							DR1
						NFKB2							NOL7
						ANXA11							RNGTT
						ABLIM1							CCDC28A
						CASP7							DNAJC8
						TCF7L2							SERPINB8
						PCBD1							ACADM
						BMPR1A							TOP3A
						GLUD1							RBBP8
						SEPHS1							POLR2B
						ARL3	55	external segment CNV	segment 83	+	EWSR1	17	SLC12A2
						RPS24							SORL1
						TIAL1							PUM2
						ANXA7							PPP1R8
						PRDX3							GPI
						VDAC2							ACAA1
						CAMK2G							HMGB1
						COX15							PUM1
						NHLRC2							ANKRD10
						BCCIP							RNF141
						LRRC20							WASPIP
						PPA1							SYF2
						SLC25A28							RCC1
						HKDC1							PASK
						GHITM							NFKBIB
						HELLS							DDX11
						CBARA1							U2AF2
						FBXW4	56	external segment CNV	segment 57	+	APEX1	16	CSTF3
						KIAA1279							IVD
						VPS26A							KHK
						NDUFB8							RCOR1
						NT5C2							GGA3
						TRUB1							APOC1
						C10orf35							SURF1
						C10orf104							SNRPB
						TACC2							CPVL
						NEBL							APBB3
						SGPL1							NUP133
						SNCG							LOC285412
						PARD3							FABP5
						NSMCE4A							SMOX
						UBE2D1							RPL32
						WAPAL							MST1R
						C10orf95	57	external segment CNV	segment 1	+	RPA2	15	CDC25A
						MRPS16					EIF2C1		RBM5
						CUEDC2							TAF11
						TSPAN15							SF3A1
						SIRT1							HERC1
						CUTC							IQCB1
						PLEKHA1							POLR2F
						ASCC1							USP4
						CCNJ							SNRPA1
						PBLD							SEC63
						FAM35A							RNF8
						ANKRD2							HECA
8	internal segment CNV	segment 3	+	NA	53	NRAS							ILF3
						SARS							RBM6
						CD58							OXCT1
						GSTM3	58	external segment CNV	segment 19	+	CNBP	15	ACP5
						AMPD2							CEACAM1
						EPS15							SNAPC3
						RAP1A							ERBB3
						ABCD3							CHD4
						RHOC							CASP1
						RABGGTB							MINA
						PKN2							CHMP2B
						CNN3							RCL1
						ATP5F1							LOC151162
						CAP1							ACSL3
						PGM1							FBXO7
						STXBP3							LMBRD1
						DEPDC1							MTAP
						USP33							SNAP23
						SSX2IP	59	external segment CNV	segment 51	+	RICS	14	UNG
						USP24							MADD
						CLCC1							UCHL3
						TMED5							NET1
						PHTF1							SFRS9
						LRRC40							RP6-213H19.1
						NOTCH2							SRPK1
						GPR161							NARG1L
						KIF1B							MYST1
						SLC25A24							VRK1
						HIPK1							PTMA
						WDR77							RPL36AL
						HBXIP							E2F5
						CSDE1							F2RL1
						CELSR2	60	external segment CNV	segment 56	+	GTF3A	13	VIL1
						CTH							AKAP1
						ID3							ALDOC
						MTF1							EWSR1
						RTCD1							PCSK6
						ZYG11B							PRKAR1B
						PHF13							MPST
						ANKRD13C							KIAA0195
						AHCYL1							KIF21B
						CLIC4							SLC9A3R1
						PSRC1							PTPRH
						BCAS2							BATF
						WDR47							TCF20
						SNX7	61	external segment CNV	segment 4	+	RUNX3	10	CSK
						SEC22B							BLM
						B4GALT2							ABCC2
						TRIM33							ZNF638
						MAP7D1							UBE3A
						POMGNT1							RPLP1
						ZMYM1							PDE4D
						LEPRE1							HMG20A
9	internal segment CNV	segment 37	+	NA	53	TRAM1							RSAD1
						MTFR1							ISG20
						RRS1	62	mutation	APC	+	NA	136	CDH1
						STK3							KRT8
						TCEA1							ELF3
						POP1							PLS1
						RB1CC1							CHRM3
						POLR2K							AKAP1
						ASPH							LLGL2
						HRSP12							PCK2
						TERF1							ETS2
						PLEC1							FUT4
						PRKDC							GALNT3
						SQLE							ITGB4
						YWHAZ							SCNN1A
						IMPA1							DDR1
						PTDSS1							RBBP4
						COPS5							ALDH3A2
						ATP6V1C1							SLC12A2
						MTDH							DLG3
						RPS20							EFNB2
						AZIN1							VSNL1
						LAPTM4B							PPARG
						IMPAD1							LYZ
						KIAA0196							TSC22D1
						TCEB1							MAP7
						ZNF7							CD9
						RPL7							BDH1
						MCM4							LBR
						TMEM68							EPHA1
						NBN							SOX9
						ARFGEF1							OSBP
						LYPLA1							EFNB1
						TTC35							NET1
						FZD6							ADD3
						RAB2A							HMGCL
						RIPK2							SLC1A5
						GRINA							SYK
						DPY19L4							SPINT2
						MRPL15							CEBPG
						ZNF706							PYCR1
						GPR172A							ACOX1
						C8orf33							ZFP36
						ENY2							ETFA
						INTS8							ARHGEF5
						TGS1							CA9
						MTERFD1							TSPAN8
						RAD54B							S100P
						CSPP1							NDUFA9
						SHARPIN							FXYD3
						SLC25A32							GPX2
						ATP6V1H							MYO1D
						YTHDF3							DTX4
10	internal segment CNV	segment 59	+	NA	53	PPP2R5C							LRRC1
						PAPOLA							F11R
						YLPM1							C1orf116
						ARID4A							ANXA9
						ALDH6A1							MCCC2
						RCOR1							HOOK1
						MTHFD1							PERP
						GALC							C9orf95
						TRIP11							PPA1
						MLH3							SYF2
						ZFYVE21							CLDN4
						C14orf104							LASS6
						PRPF39							GGPS1
						BAZ1A							LMBRD1
						PACS2							TRIB3
						GLRX5							HISPPD2A
						GOLGA5							RAD51
						DDX24							HDAC1
						CINP							MEST
						TTC9							PCYT2
						TSHR							SDHA
						ATXN3							BMP4
						PPM1A							PTPN4
						LTB4R							SERPINB1
						CTAGE5							CCDC6
						FAM12A							CPT2
						SALL2							LAD1
						CALM1							HIBCH
						C14orf2							WWP2
						FBLN5							ETFB
						WDHD1							PLXNB1
						KIAA0586							GRHL1
						DICER1							SH3BGRL2
						C14orf106							MAL2
						NDUFB1							PCSK9
						SETD3							USP37
						TMEM30B							RCC2
						ZBTB25							NPNT
						SMEK1							C3orf37
						XRCC3							HSPBP1
						PPP1R13B							PSD4
						KLHDC2							TIMM17B
						MBIP							ELP4
						SDCCAG1							ETHE1
						OTUB2							TOM1L1
						C14orf169							B3GNT3
						TMEM121							GLS2
						TDP1							SLC27A2
						C14orf101							OVOL2
						C14orf105							CNBP
						L2HGDH							NUDT4
						C14orf45							AKR7A3
						NUBPL							CD46
11	internal segment CNV	segment 16	+	NA	49	RHOA							RBCK1
						CDC25A							SPHK2
						RBM5							DDX52
						PDHB							COQ9
						LARS2							HOXA10
						SMARCC1							C6orf130
						SNRK							ACOT11
						USP4							CALML4
						GNAI2							PELI1
						IMPDH2							MRPS35
						GNL3							DBNDD2
						SACM1L							COQ4
						CLASP2							C8orf55
						CMTM6							CHCHD7
						UBP1							S100A14
						APEH							ANKRA2
						RPL24							HOOK2
						ARIH2							SIGIRR
						ARPC4							C1orf106
						SCAP							ETNK1
						BAP1							PLA2G4B
						RPL14							ZNF232
						MAPKAPK3							NT5C
						RBM6							ELMO3
						ALAS1							ACTR5
						RPL29							DHRS7B
						MBNL1							CNNM3
						NISCH							MANSC1
						EIF1B							ARHGEF10L
						TWF2							DOCK6
						RRP9							SLC27A3
						DHX30							TNS4
						NGLY1	63	mutation	APC	-	NA	56	SOAT1
						QRICH1							ANXA6
						RAD54L2							RDX
						SFMBT1							PWP1
						TMEM110							PSMD2
						NCKIPSD							GM2A
						WDR6							STOM
						HIGD1A							SYT11
						SPCS1							ARMCX1
						SLC25A38							ST3GAL6
						APPL1							TMEFF1
						DCP1A							ZHX3
						HEMK1							CDKN2C
						KIF15							MAGEH1
						PBRM1							BICD2
						SLC26A6							ABCF3
						CCDC72							FNBP1
12	internal segment CNV	segment 63	+	NA	49	ABCC1							LAPTM4B
						NFATC3							GALNT2
						FTO							CREM
						GSPT1							ATP2B4
						MRPL28							ZNF134
						ADCY7							POLR3C
						MYST1							GNB4
						DOK4							MAGEE1
						KIF22							C8orf42
						THUMPD1							TP53INP2
						VPS35							TNRC6A
						SULT1A1							UHMK1
						SLC7A6							TM2D2
						CYBA							CMTM3
						GFER							SRGN
						ATXN2L							BASP1
						RBL2							AKAP2
						PHKB							HLTF
						CES2							CHSY1
						RPS15A							SYNGR1
						PSMB10							EXO1
						STX4							HOMER3
						DDX28							GFPT2
						LYRM1							STAM2
						PARD6A							EID1
						SYT17							ZNF364
						PRSS22							2011-04-02
						UBN1							NOTCH2NL
						TELO2							PHC1
						LAT							PHF17
						C16orf42							LIMD2
						SETD1A							SNX24
						TMEM159							DSE
						ZNF276							TNS1
						MRPS34							CASD1
						WDR59							NUDT11
						PRR14							RGS17
						GINS3							CECR7
						Magmas							ZNF512B
						HEATR3	64	mutation	PIK3CA	+	NA	50	HFE
						ELMO3							KRT19
						FA2H							NPY1R
						C16orf67							ALDH4A1
						RAB26							TACSTD2
						CPNE7							JUP
						ITFG1							CRABP2
						NOL3							KIAA0182
						BRD7							GRB7
						CCDC101							SULT1A2
13	internal segment CNV	segment 33	+	NA	47	SHFM1							PRRG4
						CDK5							ZNF652
						ATP6V1F							DSP
						SRI							SLC9A3R1
						FASTK							KCTD3
						SLC25A13							SULT1A1
						ARPC1A							PPL
						AKAP9							ABCA2
						SYPL1							TP53I11
						GNB2							PLXNA3
						ZKSCAN1							SMPDL3B
						SRPK2							MYO5B
						BCL7B							PPA2
						PSMC2							GDA
						TRRAP							IRF6
						ZC3HAV1							ZNF324
						ATP5J2							PRRG2
						CROT							SKAP1
						BET1							AATK
						PMS2L3							EPPK1
						PMS2L1							FUT2
						TAF6							TSPAN1
						RFC2							ADCY6
						GNG11							TENC1
						PDAP1							PNPLA2
						COPS6							KIAA1109
						GTF2I							TJP3
						KRIT1							SH3BP1
						MLL3							EPS8L1
						ANKIB1							DALRD3
						C7orf23							SH3GLB2
						DBF4							GRHL2
						AP1S1							CLIC3
						BUD31							RAB26
						BAZ1B							KREMEN2
						GATAD1							EHF
						PAXIP1							DNAJC17
						KCTD7							EPN3
						ATP6V0E2							CBLC
						LOC441259							RNF208
						PMS2L2	65	mutation	CDKN2A	-	NA	43	CDKN2A
						FIS1							PDK2
						PRKRIP1							RAB6A
						PTCD1							PIK3R3
						PUS7							FOS
						GALNT11							PCDH1
						PILRB							HSD17B4
14	internal segment CNV	segment 84	+	NA	47	MAPK1							LGMN
						EP300							ERBB3
						DDX17							TPD52
						ST13							DPM1
						SREBF2							ARFIP2
						DGCR14							HSPC159
						POLR2F							C20orf111
						ADSL							CHMP2A
						ATP6V1E1							KIF1B
						SNRPD3							TSPAN6
						DDT							EPB41L1
						JOSD1							EIF2C2
						HPS4							C20orf11
						GGA1							HOMER1
						PEX26							PARK7
						CPT1B							SUOX
						TOMM22							CXADR
						SCO2							DFFA
						PARVB							SSR4
						C22orf9							UQCRQ
						FBXO7							HSD17B10
						NHP2L1							LPHN1
						TBC1D22A							CELSR3
						TFIP11							OCEL1
						TXN2							SOX13
						GTPBP1							FNBP1L
						PDXP							LRRC42
						SAMM50							ERGIC3
						NDUFA6							DDX27
						CBX6							LYPLA2P1
						TSPO							SLMO2
						ARFGAP3							SCAND1
						CABIN1							RAG1AP1
						CHKB							ANKRD57
						GTSE1							SPSB3
						SMCR7L							RAB15
						GCAT	66	mutation	TP53	-	NA	35	CDKN1A
						IL17RA							MDM2
						SBF1							TSPAN31
						MCAT							SP110
						TNRC6B							VPS41
						TRMU							SLC4A2
						NUP50							CCNG1
						TTLL12							LTBR
						RBX1							TNFRSF10B
						CENPM							HSPB8
						PRR5							LRP4
15	internal segment CNV	segment 55	+	NA	44	ATXN2							GDF15
						KNTC1							ARPC1B
						SART3							ZNF516
						NR2C1							GAL3ST1
						DAZAP2							HTN1
						UNG							FDXR
						PPP1CC							ATP6V0C
						LTA4H							DDB2
						SLC25A3							MAPK12
						FBXO21							TMEM5
						ATP5G2							AP1S1
						ARL1							VGF
						ATP2A2							TPPP
						RNF10							SEPT9
						COX6A1							BAX
						PFKM							TRIP6
						RFC5							HSPA12A
						SFRS9							EGFL7
						PCBP2							METRN
						GCN1L1							RAB38
						RPLP0							DLL3
						ZNF84							TMEM121
						PTPN11							ZBED2
						ACTR6							DNASE2B
						ANAPC5	67	mutation	BRAF	-	NA	34	RAB3B
						CHPT1							PDGFA
						TBK1							TCF3
						PSMD9							HSF2
						PRDM4							SEPHS1
						ZDHHC17							ARL3
						RAN							PRDX1
						EIF4B							CLU
						NFYB							ODC1
						RPL6							KIAA0895
						RPS26							TMCC1
						ANAPC7							DCUN1D2
						KRR1							ZBTB5
						RBM19							NFYB
						LETMD1							ZNF75A
						15E1.2							JUB
						NUP37							AIG1
						CCDC59							GOPC
						DDX54							SUSD1
						C12orf48							TMEM25
16	internal segment CNV	segment 51	+	NA	43	RELA							SLC36A4
						MEN1							LSM3
						MRE11A							BRP44
						MLL							COL7A1
						HMBS							PLCE1
						SSRP1							GADD45B
						RICS							ULK1
						SLC37A4							SETD2
						PRDM10							GPX7
						RTN3							TUBA3D
						SDHD							MRPL18
						MRPL11							ZNF562
						MRPL16							SCARA3
						VPS11							CBWD2
						TRAPPC4	68	mutation	TP53	+	NA	33	BIRC2
						FEN1							ZNF131
						RPS25							PPP3CB
						H2AFX							CCNI
						NFRKB							HDAC6
						RNF26							SUV39H1
						VPS26B							TCF19
						TMEM25							SNX15
						TMEM109							CTNNBIP1
						STT3A							ARHGEF18
						SSSCA1							RPS21
						CCDC86							DNMT1
						STX5							ZNF266
						CEP57							FBXO46
						RARRES3							RIOK3
						CEP164							HEBP2
						ZW10							OFD1
						CHEK1							PCNT
						ATP5L							ZWINT
						EI24							RABGAP1
						DPAGT1							FGFR1OP
						NCAPD3							RBPJ
						EXPH5							ZNF93
						C11orf2							OSGEP
						C11orf57							OIP5
						RBM7							COPS4
						THYN1							TIMM8B
						SIDT2							DGCR8
						ACAD8							XKR8
17	internal segment CNV	segment 2	+	NA	42	GLMN							UPF3B
						ZCCHC11							PXMP2
						RLF							ZNF331
						SFRS11							DCLRE1C
						SCP2	69	mutation	CDKN2A	+	NA	32	MSN
						CTPS							MAP1B
						ATP6V0B							PKIA
						SLC35D1							F2R
						LRRC41							NSMAF
						DHCR24							CAV1
						MKNK1							THBD
						YBX1							YWHAG
						SLC16A1							ASB1
						ITGB3BP							RTN4
						MTF2							STX1A
						C1orf50							BCAT1
						GPBP1L1							LIMK1
						LRRC8D							TRIM22
						ZMPSTE24							WIPF1
						ELOVL1							TLN1
						TRIT1							ABCA1
						UROD							GNB5
						C1orf63							TRDMT1
						RPS8							TUBA1C
						MYCBP							HDGFRP3
						STIL							PNMA2
						CDC20							OSBPL8
						KIF2C							SACS
						BTF3L4							FAM129A
						USP1							EFHD2
						TRAPPC3							RAB8B
						IPO13							NEIL3
						PPIH							TMEM22
						FOXJ3							SLFN12
						MAGOH							HS3ST3A1
						YIPF1							APH1B
						FAF1	70	mutation	KRAS	+	NA	25	MSH2
						RRAGC							TOP2A
						TTC4							ATF4
						EIF2B3							HMBS
						HECTD3							BRD8
						HHLA3							MCM6
18	internal segment CNV	segment 73	+	NA	42	CLPP							SUZ12
						EEF2							S100A4
						GTF2F1							SSRP1
						KHSRP							NTSR1
						DDX39							P2RX5
						UBA52							SERPINB9
						SMARCA4							RPP30
						TYK2							FANCA
						RPS28							LOC400446
						OAZ1							ANAPC4
						SAFB2							PNPT1
						WIZ							CACYBP
						MYO9B							TCERG1
						UBL5							SLC43A1
						PRKCSH							YTHDC2
						FAM32A							SECISBP2
						NDUFB7							TOR3A
						POLD1							EXOSC5
						ILF3							TSEN2
						TIMM44	71	mutation	PTEN	+	NA	20	LMO4
						NUP62							PTGFR
						DNMT1							MAP3K4
						ZNF266							P4HA1
						MBD3							ARHGEF6
						RANBP3							C5orf13
						NDUFA7							SAFB2
						TRMT1							FAM46A
						PNPLA6							ELOVL5
						LSM7							HIPK1
						ZNF426							ADAM12
						CCDC130							CLEC2B
						LONP1							TOX
						FZR1							NDUFA4
						TNPO2							ARRDC3
						C19orf56							SEC61G
						C19orf53							ZBTB43
						MRPL4							CXCR7
						XAB2							RABL3
						MAP1S							KLHL26
						CD320	72	mutation	KRAS	-	NA	16	GNAQ
						ZNF562							NEU1
						RPL36							SLC6A8
19	internal segment CNV	segment 50	+	NA	40	DPF2							TRAF3IP2
						ARHGEF12							HLA-DRB5
						RDX							GORASP1
						DLAT							GYG1
						BIRC2							PLSCR1
						SLC35F2							CPEB2
						SF3B2							CTSA
						UBE4A							IL1RAP
						PICALM							FKBP15
						CASP4							ERC1
						ARCN1							NANS
						PTS							RAB7L1
						COX8A							SPHK1
						AASDHPPT	73	mutation	BRAF	+	NA	16	CTSB
						PANX1							DAB2
						BBS1							GTF2H1
						FIBP							PRKCD
						REXO2							TIMP3
						NPAT							IER3
						PRCP							PSMD6
						DDX10							CD200
						MTMR2							NEDD4L
						SAC3D1							CRYL1
						EED							MYO10
						YAP1							ATP1A1
						CUL5							GSTO1
						HSPC148							TPP1
						DCUN1D5							SPRED2
						SNX19							TOLLIP
						EHD1	74	mutation	PIK3CA	-	NA	13	RECQL
						TMEM123							TRIO
						CCDC90B							ZNF238
						TIMM8B							COPS8
						C11orf60							DNAJA1
						CHORDC1							ACTR3
						ANKRD49							C12orf4
						C11orf73							DYNC1I2
						TMEM126B							KIF3C
						C11orf48							PPAPDC1A
						TMEM135							PNO1
20	internal segment CNV	segment 68	+	NA	39	BRCA1							MAP7D1
						TOP2A							ARHGAP17
						SDF2	75	mutation	PTEN	-	NA	13	RIPK1
						STAT5B							PTEN
						CPD							VRK2
						PSMD11							EEF1A1
						CASC3							ANKRD28
						PCGF2							CFLAR
						EZH1							TEAD4
						SLC35B1							IPO7
						PSME3							TRAK1
						BLMH							RTN2
						RPL19							C1orf107
						TUBG1							GBA
						RPL27							TEAD3
						BECN1	76	methylation	PAX8	-	NA	61	CDKN1C
						FMNL1							CP
						MLX							PLCB4
						PSMD3							PTPRD
						ERAL1							HSPB2
						ZNHIT3							COL18A1
						DNAJC7							RASSF2
						CDC6							PTPN13
						MRPL45							RNASET2
						ZNF207							DNMT3B
						TBCD							SLC4A4
						RPL23A							PISD
						NLE1							VPS26A
						PSMC3IP							ZNF516
						DDX52							CREB5
						SMARCE1							TNFSF9
						WIPF2							PAX8
						TMEM97							SLC34A2
						CRKRS							APOBEC3G
						CCDC56							RGS14
						NKIRAS2							CD40
						CCDC49							SLC16A4
						NT5C							CEP290
						AARSD1							DBC1
21	internal segment CNV	segment 65	+	NA	37	CRK							MYH1
						ABR							KL
						PITPNA							LRRC6
						PAFAH1B1							HAVCR1
						EIF4A1							LAIR2
						ITGAE							FUT9
						PRKAR1A							TLL2
						ADORA2B							ABCC9
						MAP2K3							UGT2B28
						TAX1BP3							SHANK2
						PSMB6							ADAMTSL3
						POLDIP2							HSPA12A
						MINK1							ADAMTS3
						SPAG7							SEMA6A
						SRR							LAMB4
						DERL2							LOC389906
						AURKB							DYSF
						ARRB2							SLC39A4
						GABARAP							GALNT14
						GPS2							TSPAN12
						DPH1							OGDHL
						YWHAE							RAB11FIP1
						SLC25A11							ZNF552
						PRPF8							BHMT2
						DULLARD							TRHDE
						GEMIN4							APBB1IP
						PEMT							C14orf105
						C1QBP							LRRC8E
						GLOD4							LRRTM4
						KIF1C							TRPC5
						TTC19							ADAMTSL4
						TSR1							ADAMTS20
						DVL2							PPP1R9A
						FAM57A							PKD2L2
						RNMTL1							C1orf129
						MYBBP1A							KCNIP1
						TMEM93							LOC644213
22	internal segment CNV	segment 32	+	NA	36	TAX1BP1	77	methylation	BCR	-	NA	58	BCR
						SEPT7							LLGL2
						KDELR2							DLG3
						PSMA2							PHF16
						VPS41							LRRC8B
						CCT6A							RPS24
						PPIA							SPINT2
						BLVRA							JUP
						RAC1							F11R
						ACTB							DSP
						GBAS							HOOK1
						UNC84A							LRP5
						STK17A							VAMP8
						DPY19L1							PPA1
						YKT6							EIF4EBP2
						EIF2AK1							MRPL11
						DDX56							STXBP2
						GNA12							KLF5
						LANCL2							ARHGEF16
						KBTBD2							AREG
						FKBP9							EVPL
						ZNF12							RPP38
						RALA							GCHFR
						ARL4A							ZNF165
						MRPS24							MST1R
						SEC61G							SLC29A2
						SGCE							ST14
						PSPH							SPINT1
						C7orf44							RNF44
						STYXL1							OFD1
						URG4							CLDN3
						TMEM106B							MZF1
						MRPS17							TMC6
						FKBP14							PIK3C2B
						C1GALT1							CNKSR1
						ZMIZ2							ENDOG
23	internal segment CNV	segment 35	+	NA	35	MCM7							CFD
						IFRD1							BIK
						RHEB							ZNF443
						CUL1							UPK3B
						DLD							ASS1
						SSBP1							LSR
						FAM3C							NDUFA2
						POLR2J							SETD3
						CAPZA2							RMND5A
						PDIA4							C19orf21
						ING3							TMEM30B
						DNAJB9							CBR4
						GCC1							AFTPH
						CPSF4							C11orf2
						ARPC1B							SLC25A10
						NUP205							ASB13
						MKRN1							MYO5C
						ZNHIT1							FA2H
						POT1							C16orf67
						TRIM24							ABCA7
						ORC5L							NUP62CL
						ST7							INTS5
						POP7	78	methylation	HOXC13	-	NA	19	DDR2
						CLIP2							PIR
						MDFIC							ASAH1
						TNPO3							PRDX4
						CREB3L2							ZIC1
						AGK							MPDZ
						RBM28							RNF14
						MRPS33							SCAMP3
						TMEM168							MYO5A
						REPIN1							TCEAL4
						MOSPD3							DNAJB2
						LSM8							ARNT2
						C7orf49							DZIP3
24	internal segment CNV	segment 31	+	NA	33	TBP							CADM1
						MYB							SLC25A44
						CCNC							OBSL1
						PDCD2							BCL2L13
						ORC3L							TMEM45A
						HDAC2							C5orf30
						BCLAF1	79	methylation	CCND1	-	NA	13	PRKCZ
						CD164			PPARG				LASP1
						MAP3K7							RASSF7
						SENP6							DUSP5
						RNGTT							KLF4
						KATNA1							CTBP2
						AHI1							SIPA1L3
						SEC63							FTHP1
						HBS1L							AGRN
						TSPYL1							DBNDD2
						ZBTB24							CDCP1
						SNX3							PLEK2
						RPS12							C1orf106
						SF3B5	80	methylation	COL5A1	-	NA	10	MSN
						PLAGL1							IL13RA1
						TCP1							GDI1
						MTHFD1L							COL5A1
						GOPC							TWIST1
						ATG5							FAM127A
						CDC40							DEGS1
						ASF1A							SEC13
						PEX3							HGSNAT
						ASCC3							LEPRE1
						MRPL18	81	microRNA	mir-92	-	NA	121	ACVR1
						FBXO5			mir-96				DAB2
						NUP43			mir-106a				SLC39A6
						ECHDC1			mir-20b				IL6ST
25	internal segment CNV	segment 19	+	NA	32	GSK3B			mir-17				NDST1
						KPNA1			mir-19b				ITGB5
						ZNF148			mir-32				PLCB4
						PDIA5			mir-135				DCBLD2
						PCCB			mir-25				MMP14
						COX17			mir-106b				RAB1A
						KCNAB1			mir-93				DUSP3
						RYK			mir-106				GNS
						MRPL3			mir-18				MYLK
						GOLGB1			mir-20				EXT2
						ATP6V1A							FOXF2
						ARF4							TIMP2
						WDR5B							TGOLN2
						CHMP2B							SNTA1
						NMD3							RAB32
						COPG							ATP6V1E1
						DNAJC13							PON2
						ATG3							SPARC
						NCK1							PSMB4
						GTF2E1							SQSTM1
						RPN1							DAG1
						PIK3R4							DYNLL1
						C3orf1							UNC119
						SNX4							AP2S1
						CNBP							TNC
						MBD4							NID1
						RAB7A							HTRA1
						IFT122							CLU
						NDUFB4							ANXA5
						SLC35A5							PTTG1IP
						LMCD1							ZBTB38
						GTPBP8							POLDIP2
26	internal segment CNV	segment 18	+	NA	30	EDEM1							FLJ10357
						CBLB							G6PC3
						PRKCD							GNG12
						BCHE							PKIG
						GBE1							CDK2AP1
						ACAA1							KIF3C
						ATP1B3							RUSC2
						PSMD6							C20orf3
						MINA							SFXN3
						ZIC1							GLS
						ST3GAL6							HSPB8
						SLC41A3							BACE2
						MITF							SFRP1
						PXK							ATP6AP2
						CRTAP							MRPL24
						ZBTB11							C9orf3
						IL1RAP							PALLD
						CGGBP1							SERPINE2
						DZIP3							TFG
						CLDND1							IMPAD1
						PCBP4							WWTR1
						VPS8							LAPTM4A
						THOC7							SEMA3C
						SHQ1							VLDLR
						CEP63							MICA
						TMEM45A							CTSD
						ZMAT3							BNIP3
						EIF5A2							TUSC3
						ROPN1B							RAGE
						C3orf64							EMP3
27	internal segment CNV	segment 9	+	NA	29	PARP1							NINJ1
						TBCE							CPEB2
						TARBP1							C6orf72
						TPR							HPS3
						LBR							PRICKLE2
						TOMM20							RAB34
						LGALS8							TM2D2
						GUK1							CLIP1
						ARF1							CTSL1
						H3F3A							ARL2BP
						SRP9							TRAK2
						ABCB10							DNAJB2
						SMYD3							C5orf15
						NUP133							ABCB6
						GGPS1							GPRC5B
						RBM34							DAPK3
						CACYBP							KDELR3
						GNPAT							PPP1R3C
						RAB3GAP2							LDOC1
						NSL1							L1CAM
						MIA3							VCAN
						POGK							ZBTB20
						MSTO1							C1QL1
						HEATR1							CPA4
						CNIH4							MAGED2
						C1orf35							NUPR1
						TTC13							TSPAN4
						ASPM							SWAP70
						ARID4B							KIFC3
28	internal segment CNV	segment 22	+	NA	29	RAB28							MOXD1
						ADD1							SPAG1
						CTBP1							RGS20
						WHSC2							RAB11FIP5
						GRPEL1							MDFIC
						PCGF3							RHOQ
						MRFAP1L1							PVR
						DHX15							HEG1
						SMARCA5							TTC28
						EXOSC9							FAM114A1
						OTUD4							MEIS3P1
						NMU							DOCK10
						CNO							NRBP1
						PGM2							ARMCX3
						PPA2							C12orf44
						ANAPC4							LEPREL1
						GAK							PDLIM2
						SLC30A9							RAB8B
						ATP5I							XYLT2
						MAEA							TMEM45A
						LIAS							COPZ2
						ENOPH1							ZMAT3
						TACC3							FBXO17
						TNIP2							APH1B
						MED28							CRISPLD2
						INTS12							SSH1
						GUF1	82	microRNA	mir-24	-	NA	120	BRCA1
						NARG1			mir-99b				MYB
						CHIC2			mir-27b				ALDOC
29	internal segment CNV	segment 62	+	NA	29	CSK			mir-21				CASP8
						BLM			mir-21				ATIC
						IDH3A			mir-125a				GART
						CHP			mir-23b				BCL7A
						PCSK6			mir-27a				EIF2B1
						CTSH			mir-23a				SERPINF1
						PKM2							MAP2K6
						EFTUD1							GSS
						PDE8A							RPL21
						NGRN							ATP5G3
						COMMD4							MAT2A
						TMED3							CBX3
						MORF4L1							PCBP1
						PSMA4							RPL10A
						MAN2C1							RP6-213H19.1
						IGF1R							VAV3
						AP3S2							ANAPC5
						IREB2							HISPPD1
						SEC11A							WHSC2
						NPTN							ZNF692
						MEIS2							SR140
						MRPS11							PET112L
						WDR73							MPHOSPH10
						GLCE							RPL37
						WDR61							GTF3A
						CLN6							NHP2L1
						MRPL46							ATP7B
						DET1							FRMD4B
						ZFAND6							FXC1
30	internal segment CNV	segment 41	+	NA	28	INPP5E							RPS23
						RAD23B							MAZ
						RALGDS							ZNF142
						SET							GK
						SETX							RPIA
						HSDL2							FRG1
						CAMSAP1							RPS27A
						IKBKAP							NFX1
						PDCL							ORC2L
						PSMD5							SKP2
						TSC1							SMARCD1
						RPL7A							SMARCD2
						NIPSNAP3A							RPUSD2
						LOC253039							TNFRSF14
						COBRA1							ANP32B
						ASS1							NTHL1
						PTGES							EIF4B
						POLE3							RPL6
						EDF1							DDX18
						FBXW2							USP7
						SDCCAG3							RUVBL1
						ANAPC2							MCRS1
						NOTCH1							BAHD1
						C9orf6							KATNB1
						C9orf86							LDB1
						EPB41L4B							TRMT1
						ARPC5L							PPM1D
						DOLPP1							TMEM186
31	internal segment CNV	segment 49	+	NA	28	RAB6A							RBM19
						MAP4K2							GEMIN4
						POLR2G							SMPD2
						EEF1G							SLC25A40
						SPCS2							SKAP1
						SSH3							GREB1
						PPP1CA							FASTKD2
						IL18							ZNF747
						RHOD							PGGT1B
						RAD9A							FER
						SLC29A2							SLC16A6
						UVRAG							ZNF200
						PLCB3							RNF125
						SYT7							FUT2
						OTUB1							ZNF330
						CCS							BCL11A
						ALG8							CAPN3
						RPS6KB2							KIAA0664
						CLP1							RMND5A
						PRKRIR							GTPBP3
						TM7SF2							C10orf95
						RSF1							NUDT13
						SAPS3							USP19
						TMEM134							RRN3
						DAK							UBE2NL
						C11orf71							USP39
						CHCHD8							POLR3E
						INTS5							AAAS
32	internal segment CNV	segment 56	+	NA	28	CUL4A							MRPS34
						ESD							TSR1
						USPL1							MRPL44
						PCCA							NOL8
						GTF2F2							TMEM33
						NEK3							WDR12
						SAP18							RFWD3
						TM9SF2							ANAPC1
						MRPS31							DTL
						ERCC5							ARRB1
						RPL21							NADSYN1
						TPT1							TESC
						HMGB1							CCDC59
						NARG1L							AMDHD2
						ANKRD10							C2orf44
						ATP11A							OXSM
						C13orf24							FASTKD3
						SUCLA2							THUMPD2
						STK24							OGDHL
						GTF3A							TRPV2
						WBP4							C13orf18
						PAN3							RAB3IL1
						COG3							ZNF26
						FNDC3A							KREMEN2
						ZMYM2							TMEM180
						TGDS							RASAL1
						INTS6							IKZF5
						NUDT15							MCM3APAS
33	internal segment CNV	segment 60	+	NA	28	GTF2A2							UTP14A
						USP8							PEX16
						MAN2A2							PPAN
						COPS2							FBXO41
						NIPA2	83	TF	SMAD3	+	NA	338	CCNB1
						TCF12			FOXD1				EGFR
						PPIB			PLAU				FN1
						BNIP2			BDNF				CDH2
						B2M			FOSL2				EPHB2
						GALK2			FOSL1				SUMO3
						SPATA5L1			RBMS1				GADD45A
						HMG20A							RAB31
						RTF1							RND3
						TSPAN3							SMAD3
						RAB27A							CSF1
						FURIN							TGFB2
						CCNDBP1							CCND1
						SPPL2A							FGFR1
						GNB5							PRKCA
						LCMT2							ANXA1
						NDUFAF1							ANXA2
						EID1							JAK1
						TBC1D2B							MVP
						DMXL2							MET
						ZWILCH							HSPG2
						CRTC3							PFTK1
						RNF111							PBX3
						TM2D3							AXL
34	internal segment CNV	segment 44	+	NA	27	TSG101							COL4A1
						PSMA1							SDC1
						ARFIP2							PSG6
						RNF141							SDC4
						COMMD9							BIRC3
						HSD17B12							TFPI2
						RPS13							F3
						TEAD1							CDR2L
						DDB2							TRAM2
						CUGBP1							GLIPR1
						EIF4G2							FEZ2
						C11orf58							KDELR2
						CAPRIN1							RAB3B
						IPO7							TRAM1
						COPB1							FBLN1
						API5							SEC23A
						CTR9							WNT5A
						TMEM41B							STC1
						PIK3C2A							MAP1B
						PRMT3							POFUT1
						TRIM44							RASA1
						ZBED5							HLA-B
						KBTBD4							ANPEP
						ZDHHC13							MT1H
						LIN7C							ECE1
						TRIM68							RDX
						UEVLD							HIVEP2
35	internal segment CNV	segment 61	+	NA	26	ANP32A							BCL3
						NMB							MT1F
						UBE3A							IL6ST
						RPLP1							NR3C1
						MAPK6							DPYD
						ETFA							GEM
						VPS39							TM4SF1
						C15orf44							PPP3CA
						RPL4							OSMR
						HEXA							ITGA3
						POLG							TRIO
						ISG20							F2R
						FAM96A							MT1X
						SPINT1							SPTAN1
						C15orf39							MYLK
						STOML1							IL32
						SNUPN							TUBB2A
						FEM1B							ZNF238
						SPG21							COL1A1
						CALML4							VEGFC
						SERF2							ELL2
						SLTM							IL6
						PPCDC							PLOD2
						DNAJC17							NPC1
						ADPGK							TMED9
						IMP3							ASPH
36	internal segment CNV	segment 80	+	NA	24	IFNAR2							FGF2
						SON							CYB5R3
						MORC3							LOXL1
						GART							ADAM9
						SOD1							FHL2
						DYRK1A							PLAUR
						CHAF1B							HIF1A
						U2AF1							MGLL
						CCT8							LTBP2
						USP16							TUBB3
						C21orf33							TNFRSF1A
						HMGN1							PTPRK
						PCNT							TUBB
						PWP2							MYL6
						MCM3AP							PSMD2
						RRP1B							NID2
						SETD4							MT1E
						C21orf59							SERTAD2
						C21orf66							TPM2
						MRPL39							FOXD1
						C21orf45							PXDN
						TMEM50B							RALB
						CRYZL1							EXT1
						DONSON							PPP4R1
37	internal segment CNV	segment 36	+	NA	23	FGFR1							COL18A1
						WRN							TRPC1
						PCM1							SCRN1
						PPP2R2A							RHOC
						GTF2E2							PTPRF
						FDFT1							TGOLN2
						ASH2L							FBN2
						LEPROTL1							LIPA
						XPO7							HSPA5
						TMEM66							AP3S1
						TACC1							SHC1
						VDAC3							ALCAM
						LSM1							C1R
						MYST3							TPM1
						TNKS							CBX1
						MTMR9							CITED2
						PROSC							TLN2
						GOLGA7							SERPINH1
						CCDC25							BIN1
						CNOT7							LAMB1
						C8orf41							ATP1B1
						THAP1							FLII
						RNF170							TFPI
38	internal segment CNV	segment 27	+	NA	22	APC							NNMT
						CDC25C							PPP2CB
						SRP19							MATN2
						HINT1							AKT3
						UBE2D2							PICALM
						HSD17B4							OXTR
						ETF1							GALNT1
						UBE2B							ITSN1
						PPP2CA							PDLIM7
						CDC23							LAMC1
						P4HA2							MAP4
						H2AFY							PEA15
						CNOT8							MT2A
						RAD50							SLC20A1
						TCOF1							RCN1
						C5orf15							MYH9
						CSNK1G3							CYP1B1
						HARS2							ELK3
						SLC25A46							PGAM1
						SEC24A							PFN2
						WDR55							CAPN2
						ZCCHC10							PLAU
39	internal segment CNV	segment 39	+	NA	22	SNAPC3							ACTN1
						CLTA							ITGB1
						VCP							PFKP
						C9orf82							CYR61
						RANBP6							LASP1
						STOML2							CNN3
						ZBTB5							DPYSL3
						C9orf3							GJA1
						KLHL9							TNFAIP2
						RPS6							IFITM2
						PSIP1							MSX1
						AK3							SLC16A2
						KIAA1432							SERPINE1
						EXOSC3							IGFBP4
						NDUFB6							SMTN
						DCTN3							PAM
						DENND4C							TGM2
						MCART1							YWHAQ
						CHMP5							VCL
						SMU1							UBE2A
						KIAA1797							CAV1
						POLR1E							ZYX
40	internal segment CNV	segment 12	+	NA	20	RPL31							TAX1BP3
						RANBP2							DYNLT1
						PPIG							PGRMC1
						TLK1							DAP
						CHST10							FSTL1
						STARD7							UGCG
						EIF5B							COL6A1
						R3HDM1							GBP1
						MERTK							THBS1
						PMS1							CTNNA1
						CASP10							COL4A2
						CCL20							CAPNS1
						MRPS5							KLF10
						CCNT2							NRIP1
						CCDC93							ARF4
						RMND5A							GNAI2
						FAM128B							CFL1
						REV1							ACTB
						ANAPC1							PTTG1IP
						CNNM3							PXN
41	internal segment CNV	segment 74	+	NA	20	XRCC1							PKM2
						IRF3							SP100
						PSMD8							NRG1
						KDELR1							ROR1
						COX6B1							DEPDC1
						SNRPD2							PLEKHA5
						ACTN4							BCAR3
						SUPT5H							ACTN4
						GRAMD1A							CRIM1
						MLL4							FNDC3B
						SFRS16							ZNF281
						OPA3							SDPR
						SAPS1							PSG4
						FBL							TJP1
						LSM14A							PVRL3
						ZNF787							OGFRL1
						WDR62							THAP10
						NDUFA3							TPX2
						TMEM160							ITM2B
						GPATCH1							VPS24
42	internal segment CNV	segment 83	+	NA	20	BCR							MT1B
						SF3A1							SLC25A37
						AP1B1							SLC22A4
						EWSR1							SEPT10
						TOM1							NRP1
						UCRC							FOXP1
						CRYBB2							ELOVL5
						LOC90834							SSR3
						C22orf28							SCHIP1
						PES1							CORO1C
						RHBDD3							TWSG1
						BRD1							RAP1B
						ZBED4							NOTCH2
						DEPDC5							PNMA1
						HIC2							PAPSS2
						SFI1							MRPL33
						ASCC2							SMARCA1
						EIF4ENIF1							KIAA0802
						SDF2L1							LPHN2
						FAM118A							PEG10
43	internal segment CNV	segment 85	+	NA	20	IGBP1							P4HA2
						ATRX							ARHGEF10
						HPRT1							MPP5
						NONO							DFNA5
						PGRMC1							RBM9
						IRAK1							EPB41L2
						RBM3							DKK3
						PSMD10							SNX3
						NDUFA1							ERBB2IP
						WBP5							EDIL3
						ABCB7							GABARAPL1
						RNF113A							BACE1
						PRPS1							UBE2E3
						RPL36A							EGLN1
						HMGB3							LMAN2L
						PIN4							GNA12
						TSR2							PSG11
						MCTS1							TMEM43
						UPF3B							ADAM12
						RBM41							LAPTM4B
													SPOCK1
													PGRMC2
													DLC1
													PTK2
													WDFY3
													PFDN1
													ARHGEF17
													RAI14
													TMEM30A
													MPZL1
													ARMCX2
													CAV2
													ADAMTS1
													NAV3
													FLOT1
													PLK2
													UAP1
													CDC42EP4
													PTRF
													MICAL2
													PRKAG2
													PARVA
													EHD2
													RTN4
													TMEM50A
													WDR1
													CASK
													PPME1
													TGFBR2
													LAPTM4A
													CLOCK
													CFLAR
													CREB3
													SMAD7
													MARCKS
													GPR176
													DOCK1
													SEC14L1
													RNF103
													CNN2
													STAC
													PMAIP1
													COL5A1
													MYL9
													SLC2A1
													LDLR
													DLX2
													MICA
													RIN1
													FZD2
													TRIP10
													HMGA2
													MCFD2
													IL7R
													RIN2
													EPHA2
													BDNF
													NFKBIA
													DST
													TNFAIP1
													PURA
													TMSB10
													MYBL1
													CDC20
													POLD4
													DLG1
													DUSP5
													BCAT1
													MAPK7
													ELF4
													ILK
													DNAJB4
													SNAPC1
													RAGE
													LPP
													CGRRF1
													ADAM17
													CD97
													NKX3-1
													LOXL2
													CLIC1
													FOSL2
													FOSL1
													DUSP1
													FLNC
													DRAP1
													SH3GL1
													S100A2
													GAS2L1
													HRH1
							84	TF	ERG	+	NA	338	CDK6
									ELK4				CASP2
									NFATC1				BCL2
									RFX3				MYBL2
									POU5F1				MDM2
									ZNF350				MYB
													TOP1
													MLLT3
													NCAM1
													VIL1
													FLT3
													PCK1
													KISS1
													FHIT
													GNG4
													IQGAP2
													IL1R2
													LSP1
													CXCR4
													HOXB5
													ALOX5AP
													CXCL5
													RAD52
													ABCG1
													CD53
													KAL1
													CP
													NR2C1
													PTPRC
													CYP2J2
													PTK2B
													HCLS1
													PLCL1
													CHRNB1
													ARID4A
													GAP43
													PPP2R2B
													MMP13
													PTPRD
													ELMO1
													AQP3
													XIST
													TPR
													TSPAN7
													FOLR1
													PLCG2
													EPHA1
													RASA2
													TIMM17A
													BMP7
													LHX2
													D4S234E
													ZNF3
													DDC
													GAD1
													PTPN6
													EFNB1
													COL9A3
													NOVA1
													PRCC
													SYK
													MAT1A
													LNPEP
													MMP7
													CCR1
													ART3
													ATP5C1
													CORO1A
													KIAA0040
													HPGD
													KIAA0146
													THBD
													ITGB2
													RPS3A
													SLA
													NTSR1
													MCC
													RGS5
													SPO11
													DIRAS3
													KLK10
													RALGPS1
													KIF21B
													PCDH9
													BRWD1
													POU2F1
													ANXA9
													KIAA1462
													ATP11A
													ATP8A1
													HOOK1
													CAND2
													C18orf25
													ANGPTL2
													NUP210
													ASB8
													NEK11
													ZBTB24
													SGTA
													OLFML3
													PPP1R12B
													FAM46C
													SOSTDC1
													PARP16
													C4BPB
													KIAA0892
													FAM49A
													DISC1
													NMNAT2
													ZNF573
													SLC27A5
													LGALS9
													HGD
													KCNQ1
													C18orf1
													TERT
													MSR1
													ITK
													DSC3
													SNAP25
													SLC1A3
													ADAM8
													RNASE4
													PTGIS
													NAP1L3
													ZC3H3
													CCT6B
													NELL2
													HRK
													DOCK2
													ZNF516
													TTC9
													TOP3B
													RIMS3
													PALM
													GAL3ST1
													SPN
													PNLIP
													C9
													AMH
													MYL5
													HTN1
													EPHX2
													GABRA5
													DUSP2
													ENPEP
													GK
													ADORA1
													NRF1
													SEMA3A
													APOBEC1
													SLC4A3
													CDA
													PTGER4
													GYPA
													EPHA7
													EFNA3
													IL9R
													GRM1
													GALK1
													RPS14
													ERG
													CEACAM6
													BMP2
													BMP4
													LYL1
													ACPP
													KLK1
													PF4V1
													ZNF8
													IL9
													AREG
													SERPINB2
													SLC25A16
													TSHR
													NCF2
													ICAM2
													FUT1
													RPL7A
													VAMP1
													NTF3
													CD28
													CA6
													RPS4Y1
													FGFBP1
													KCNA4
													HIST1H2BG
													TRIM21
													CMA1
													EDN2
													PLA2G4A
													LHCGR
													ITGB8
													INPP5B
													ALDH3A1
													DSG3
													GAL
													SILV
													MAGEA1
													SEMG1
													EPHA3
													ELK4
													SPINK2
													GCNT1
													TLE2
													OCA2
													TFAP4
													MATK
													LCN2
[truncated: 129 more rows]
