# Supplementary material for: Deciphering causal and statistical relations of molecular aberrations and gene expressions in NCI-60 cell lines
Source: BMC Syst Biol. 2011 Nov 4;5:186. doi: 10.1186/1752-0509-5-186 (PMC3259106; doi:10.1186/1752-0509-5-186)
Supplement: Additional file 3 — Table S2 reports the association modules of microRNA expressions. [file 1752-0509-5-186-S3.XLS]

## Sheet: Sheet1
Table S2: Association modules of microRNA expressions
index	driver type	drivers	direction	regulators	# passengers	passengers
1	external segment CNV	segment 69	-	SPOP	38	mir-340
				NME2		mir-323
				POLG2		mir-508
						mir-515
						mir-101
						mir-185
						mir-500
						mir-502
						hsa-let-7d
						mir-26a
						mir-135a
						mir-422a
						mir-424
						mir-1b
						mir-296
						mir-521
						mir-362
						mir-320
						mir-147
						mir-517
						mir-205
						mir-378
						mir-412
						hsa-let-7g
						mir-380
						mir-148b
						mir-326
						mir-503
						mir-128b
						mir-146
						mir-501
						mir-517b
						mir-186
						mir-204
						mir-18b
						mir-487
						mir-188
						mir-484
2	external segment CNV	segment 55	-	NR2C1	29	mir-134
				NFYB		mir-340
						mir-518a
						mir-105
						mir-500
						mir-502
						mir-513
						hsa-let-7b
						mir-324
						mir-211
						mir-453
						mir-296
						mir-383
						mir-450
						mir-147
						mir-184
						mir-431
						mir-337
						mir-505
						mir-501
						mir-519c
						mir-520d
						mir-204
						mir-146b
						mir-455
						mir-214
						mir-363
						mir-487
						mir-188
3	external segment CNV	segment 51	+	RICS	23	mir-92
						mir-200c
						mir-183
						mir-106a
						mir-20b
						mir-17
						mir-19b
						mir-32
						mir-122a
						mir-200b
						mir-191
						mir-375
						mir-378
						mir-425
						mir-95
						mir-135
						mir-25
						mir-106b
						mir-19a
						mir-93
						mir-106
						mir-18
						mir-20
4	external segment CNV	segment 18	-	ZIC1	19	mir-123
				MITF		mir-200c
						mir-141
						mir-183
						mir-192
						mir-215
						mir-122a
						mir-130b
						mir-200b
						mir-338
						mir-182
						mir-191
						mir-375
						mir-423
						mir-425
						mir-135
						mir-224
						mir-19a
						mir-200a
5	external segment CNV	segment 73	+	DNMT1	15	mir-323
				MBD3		mir-129
						hsa-let-7b
						mir-9
						mir-219
						hsa-let-7a
						mir-383
						mir-321
						mir-127
						mir-143
						mir-19a
						mir-363
						mir-149
						mir-98
						mir-223
6	external segment CNV	segment 30	+	SRF	13	mir-516
						mir-517c
						mir-519b
						mir-198
						mir-199b
						mir-320
						mir-519b/526c
						mir-326
						mir-143
						mir-18b
						mir-216
						mir-370
						mir-523/526c
7	external segment CNV	segment 66	-	MAP2K4	13	mir-92
						mir-106a
						mir-20b
						mir-19b
						mir-32
						mir-378
						mir-146
						mir-25
						mir-106b
						mir-93
						mir-106
						mir-18
						mir-20
8	external segment CNV	segment 68	-	BRCA1	12	mir-183
						hsa-let-7d
						mir-24
						mir-520c
						hsa-let-7a
						mir-320
						hsa-let-7g
						mir-125a
						mir-517b
						mir-23b
						mir-23a
						mir-523/526c
9	external segment CNV	segment 13	-	NFE2L2	10	mir-26a
						mir-15a
						mir-450
						mir-191
						mir-367
						mir-128b
						mir-335
						mir-374
						mir-361
						mir-484
10	mutation	TP53	+	NA	17	hsa-let-7f
						mir-15b
						mir-26a
						mir-16
						mir-15a
						mir-191
						mir-26a
						mir-15a
						mir-27a
						mir-30e
						mir-190
						mir-16b
						mir-374
						mir-195
						mir-98
						mir-16a
						mir-484
11	mutation	KRAS	-	NA	15	mir-515
						mir-510
						mir-513
						mir-519b
						mir-135a
						mir-526b
						mir-187
						mir-488
						mir-519b/526c
						mir-302d
						mir-509
						mir-525
						mir-455
						mir-527
						mir-523/526c
12	mutation	APC	+	NA	10	mir-200c
						mir-141
						mir-192
						mir-194
						mir-202
						mir-215
						mir-200b
						mir-93
						mir-200a
						mir-18
13	mutation	STK11	-	NA	10	mir-518a
						mir-498
						mir-135a
						mir-429
						mir-196a
						mir-346
						mir-302a
						mir-184
						mir-525
						mir-196b
14	methylation	BCR	-	NA	12	mir-106a
						mir-203
						mir-20b
						mir-19b
						mir-191
						mir-375
						mir-425
						mir-135
						mir-25
						mir-106b
						mir-19a
						mir-106
15	TF	SMAD3	+	NA	28	mir-125b
		FOXD1				mir-134
		PLAU				mir-99
		BDNF				hsa-let-7b
		FOSL2				mir-24
		FOSL1				mir-28
		RBMS1				mir-222
						hsa-let-7a
						mir-22
						mir-34c
						mir-365
						mir-138
						mir-151
						mir-155
						mir-99b
						mir-27b
						mir-210
						mir-21
						mir-100
						mir-21
						mir-125a
						mir-130a
						mir-10a
						mir-23b
						mir-221
						mir-455
						mir-137
						mir-23a
16	TF	MBD1	+	NA	19	mir-136
						mir-323
						mir-129
						mir-498
						mir-511
						mir-377
						mir-346
						mir-198
						mir-329
						mir-302a
						mir-376b
						mir-433
						mir-148b
						mir-337
						mir-493
						mir-499
						mir-199a
						mir-489
						mir-331
17	TF	TFE3	+	NA	18	mir-125b
						mir-99
						mir-132
						mir-24
						mir-28
						mir-22
						mir-151
						mir-99b
						mir-27b
						mir-21
						mir-100
						mir-21
						mir-125a
						mir-130a
						mir-23b
						mir-221
						mir-23a
						mir-220
18	TF	NR2F1	+	NA	17	mir-125b
						mir-134
						mir-99
						mir-132
						hsa-let-7b
						mir-24
						mir-28
						mir-219
						mir-376a
						hsa-let-7a
						mir-1b
						mir-99b
						mir-182
						mir-21
						mir-125a
						mir-127
						hsa-let-7e
19	TF	GRLF1	+	NA	15	mir-373
						mir-520c
						mir-202
						mir-30a
						mir-196a
						mir-365
						mir-99b
						mir-205
						mir-30b
						mir-125a
						mir-133a
						mir-371
						mir-30e
						hsa-let-7i
						mir-199a
20	TF	HIF1A	+	NA	14	mir-517c
						mir-24
						mir-28
						mir-22
						mir-34c
						mir-138
						mir-517
						mir-27b
						mir-376b
						mir-21
						mir-21
						mir-34b
						mir-23b
						mir-23a
21	TF	E4F1	+	NA	12	mir-106a
						mir-20b
						mir-17
						mir-19b
						mir-32
						mir-135
						mir-128b
						mir-106b
						mir-93
						mir-106
						mir-18
						mir-20
22	TF	TFDP1	+	NA	12	mir-323
						mir-106a
						mir-20b
						mir-19b
						mir-32
						mir-122a
						mir-106b
						mir-19a
						mir-93
						mir-106
						mir-18
						mir-20
23	TF	FOXM1	+	NA	11	hsa-let-7d
						hsa-let-7f
						mir-376a
						hsa-let-7a
						mir-29b
						mir-29c
						hsa-let-7e
						mir-29a
						hsa-let-7i
						mir-382
						mir-102
24	TF	ATF2	+	NA	10	mir-106a
						mir-20b
						mir-19b
						mir-33
						mir-122a
						mir-95
						mir-135
						mir-326
						mir-143
						mir-106b
