# Supplementary material for: Deciphering causal and statistical relations of molecular aberrations and gene expressions in NCI-60 cell lines
Source: BMC Syst Biol. 2011 Nov 4;5:186. doi: 10.1186/1752-0509-5-186 (PMC3259106; doi:10.1186/1752-0509-5-186)
Supplement: Additional file 4 — Table S3 reports the co-cited driver/regulator-passenger pairs and the PubMed IDs of the citations in association modules. [file 1752-0509-5-186-S4.XLS]

## Sheet: Sheet1
Table S3: Co-cited driver-passenger pairs in association modules
mRNA association modules:
module index	driver/regulator	passenger	reference PMIDs
44	ZIC1	TRIB2	20944657
44	ZIC1	TWIST1	16683987
44	MITF	ACP5	21195739	20214879	20058232	19288495	18313864	17403896
44	MITF	APC	16146765	14633602
44	MITF	DCT	21146516	20041153	19995375	19765058	19192212	19067970	18983539	18397875	17766092	17460731	17433276	17237008	16857183	16493586	16197942	16146765	16029420	15955111	15892717	15892713
44	MITF	EDNRB	21245091	20848220	20127975	20041153	19320733	19002157	18946495	18039926	17999358	16921166	16441305	15201217	12950719	11773966	10942418	10536986	9279758	9170158
44	MITF	FKBP1A	21261611
44	MITF	MAPK1	20701798	19424591	16781122	16246839
44	MITF	RAB27A	21291502	21129771	19449448	19427096	19214655	18353143	18281284	16441305
44	MITF	S100B	17433276
44	MITF	TBX2	10841026	10770922	10480898
44	MITF	TWIST1	16440290
44	MITF	TYR	21119619	20848220	20834163	20041153	19938076	19809274	19765058	19192212	18946495	18650849	18636173	18392143	17766092	17000668	16781122	16197942	16116595	15955111	12519127	12519122
44	MITF	TYRP1	21249204	20834163	19995375	19809274	19699574	19659570	19496774	19192212	19067970	19013771	18983539	18587269	18392143	17766092	17457519	17237008	17071589	17000668	16781122	16493586
45	TBP	ETS2	20045441
45	TBP	HMGB2	7624363	8007973
45	TBP	MED4	19077037	11780067
45	TBP	SMARCC1	17462105	9584200
45	TBP	SUB1	19204085	8617240
45	TBP	TCF3	18662377	11029584
45	TBP	TOP2B	17026777
45	TBP	WEE1	17109819
45	MYB	CCNA2	18624722	16914089	15615710	12947099	12612058	12439743	11487700	11264176
45	MYB	CDK6	19584398	15687240	9786929	8887674
45	MYB	ETS2	15064740	9490676	9261159	9495315	7588608	7970721	7523384	7826624	1964597	3670301
45	MYB	HIRA	16243907
45	MYB	KIF2C	18440323
45	MYB	NASP	18923680	17011494
45	MYB	ORC1L	18923680
45	MYB	PTPRC	16757688	15296653	12691915	9949159	9808556	9215748
45	MYB	RBBP4	17531812
45	MYB	SMARCA5	16603771
45	MYB	SMARCC1	9151708	8804307
45	MYB	TOP2A	18624722	15629771
45	MYB	WEE1	21118960
45	MYB	WRN	20215438	15665826
45	HDAC2	CTCF	12878173
45	HDAC2	HIRA	15527972	14652010
45	HDAC2	RBBP4	17827154	11788710	11470869	11302704	10444591	10220405	9150135
45	HDAC2	SMARCA5	15775975	15120635
45	HDAC2	TCF3	18241125	16941691
45	HDAC2	WRN	15140983	?
46	SREBF2	HMGCR	20683946	19906111	19460711	19288057	19196834	19053857	18773970	18771980	17971517	17869085	16950652	15062879
46	SREBF2	SC5DL	18729378
46	EP300	CTNNB1	21159632	20126258	19297328	18798221	18054336	17410209	17197080	15782138	12446687	12408825	11073966	11050151
47	E2F3	RELA	18542057
47	NFYA	SMAD4	17226765
47	SRF	RAF1	15699019	9488437
47	SRF	RELA	18296632	10085083	8670842
47	SRF	SMAD4	21044312	15816850	15591224
48	TCF7L2	FOXA1	20459822
54	UBP1	TBP	8552077
62	APC	BMP4	20926645	12019147
62	APC	CD9	20581239
62	APC	CDH1	21241890	21212736	21209074	21200139	21199005	21186364	21186356	21177849	21152103	21147853	21134075	21107322	21099343	21060828	20978145	20966048	20951947	20948288	20947161	20937767
62	APC	DDR1	18836851	17704737
62	APC	DLG3	10797259	9188857
62	APC	ETS2	19160489	18172498	18172483
62	APC	GPX2	17937616
62	APC	HDAC1	19166851	16510874	15477762
62	APC	HOXA10	21120523
62	APC	ITGB4	16965271	9396760
62	APC	MEST	20007506
62	APC	PLA2G4B	19795129
62	APC	PPARG	21183606	21123361	19075513	18602667	18161004	17634527	17632092	17546600	17442990	16858678	16606335	16382042	15818612	15746039	15665104	15190077	14611672	14522940	12653645	12174906
62	APC	SIGIRR	20416302
62	APC	SOX9	21297660	20138330	19509063	17916629	15711203
62	APC	SPINT2	19384946
62	APC	SYK	17688077
63	APC	CMTM3	21255913
63	APC	EXO1	17452984	15264277
63	APC	HLTF	19773381	17578348	17378912	16331610	16181380	15760919	15386372
65	CDKN2A	ERBB3	18225590	18061531	17409975
65	CDKN2A	FOS	21090325	20064080	19786833	19682489	19575869	19434695	19408242	19167448	19134456	19009649	18635964	18225590	18061531	16966326	15052782	14749371	12907453	12808112	12730239	12592382
65	CDKN2A	HSD17B4	19153073
66	TP53	BAX	21145318	21130128	21115898	21115420	21114538	21109480	21051332	21036698	20966084	20880848	20850924	20845810	20718753	20675383	20596601	20587415	20530667	20472715	20472336	20471942
66	TP53	CCNG1	18945750	18639569	18632610	16540664
66	TP53	CDKN1A	21274007	21205967	21159650	21115898	21060154	21051332	20966084	20954283	20937111	20923775	20884875	20876940	20851711	20850422	20811720	20696891	20696760	20681799	20664969	20647331
66	TP53	DDB2	20501836	18945750	17630510	16905214	16890317	16204041	12195423
66	TP53	EGFL7	18521848
66	TP53	FDXR	20560137	18572087	14559799
66	TP53	GDF15	19639960	17569660	16435911
66	TP53	LTBR	20298761
66	TP53	MDM2	21305319	21266458	21254299	21200141	21159888	21131918	21123835	21109480	21098696	21071676	21060154	21056992	21051533	21047201	20975744	20875869	20850924	20849851	20840854
66	TP53	TNFRSF10B	20023417	20007968	19351839	19219602	18202704	18031928	17982676	17881637	16230375	15802865	14655759	12385006	11756185	11350907
66	TP53	ZNF331	17545634
67	BRAF	CLU	19234609
67	BRAF	PDGFA	20692828	16373964
67	BRAF	PLCE1	20591883	17942568
68	TP53	BIRC2	18096695
68	TP53	CCNI	17766027
68	TP53	DNMT1	20570896	19430297
68	TP53	HDAC6	21109931
69	CDKN2A	CAV1	15044451	12460915
69	CDKN2A	LIMK1	20694560	19018287	16705174	11795508	11301474	9787135
69	CDKN2A	MSN	18657399	18315600	12812651
69	CDKN2A	THBD	20345486	16303245	15467763
69	CDKN2A	TRDMT1	19680556	11230735
69	CDKN2A	YWHAG	18237450
71	PTEN	PTGFR	21253589	20050918	19808686	19671668	19403525	18351648	18287870	18178094	18056380	18055759	16795079	16611854	16157051	16061473	15539459	15526363	15016316	12535639
72	KRAS	GNAQ	21056896
73	BRAF	CD200	18008004
73	BRAF	CTSB	20833970
73	BRAF	DAB2	19221485
75	PTEN	GBA	21188226	19224617
75	PTEN	CFLAR	16199861	16008108	14578361	12970779	12874203	12592338
76	PAX8	HAVCR1	20966644
77	BCR	AREG	17850661
77	BCR	BIK	17510658	12324477
77	BCR	CLDN3	15743508
77	BCR	DSP	15084247
77	BCR	MZF1	16477019
79	CCND1	DUSP5	18024791
79	CCND1	KLF4	21224073	21132436	20479568	19737957	19551868	19074836	19041854	18314491	17671182	17273778	16244670	12297499	10908361
79	PPARG	CTBP2	19564408	18483224	15608688
79	PPARG	KLF4	20385192	20385121	19823826	19715743	19551868	17724373	16077033	15687259
80	COL5A1	LEPRE1	19152976
83	SMAD3	ADAM12	20457602	20470885
83	SMAD3	ANXA2	17900349
83	SMAD3	BDNF	15958511
83	SMAD3	BIN1	16143398
83	SMAD3	CAV1	18759267
83	SMAD3	CCNB1	19386589
83	SMAD3	CCNB1	16525033
83	SMAD3	CCND1	20736297	19479035	19386589	19366876	19147584	17130121	16871886	16714330	16690606	16462766	16382155	15986223	15611645	15047135	14706452	12154046
83	SMAD3	CDC20	16572426
83	SMAD3	CITED2	16675452
83	SMAD3	CITED2	16619037
83	SMAD3	CLOCK	19029909
83	SMAD3	COL1A1	20869563	20842701	20178607	16187293	12515830	11279127
83	SMAD3	COL4A1	17900349
83	SMAD3	COL6A1	19777066
83	SMAD3	COL6A1	11279127
83	SMAD3	CYR61	21245987	18266973	16616811	15955090	11698729
83	SMAD3	DAP	11740493
83	SMAD3	DUSP1	16754688
83	SMAD3	DUSP1	20863401
83	SMAD3	EGFR	20736313	20513670	20382892	20180422	19864455	19249354	17600311
83	SMAD3	EPHB2	21276420
83	SMAD3	ERBB2IP	19013433	17591701	12650946
83	SMAD3	FGF2	21098712	20207225	19467239	19279133	17637743	17395448	16807527	16361081	16039501	15749808	12457461
83	SMAD3	FGFR1	16690027	16361081
83	SMAD3	FHL2	19139564	14583455
83	SMAD3	FOSL2	10843986
83	SMAD3	FOXD1	19777066	15149589	11387330
83	SMAD3	FOXP1	17900349
83	SMAD3	GJA1	19517569
83	SMAD3	GNA12	21300624
83	SMAD3	HIF1A	19360424	19137015	17202857	17053163	15060327	14741200	14617292	12411310	12228247	11486006
83	SMAD3	HIVEP2	19448624
83	SMAD3	HMGA2	20581097	20395557	18433744
83	SMAD3	IL6	20607798	19420104	19353247	17186705	15975819
83	SMAD3	ITGB1	19920116
83	SMAD3	JAK1	19345330	17186705	16278212	16027725	11960349	11134049	10067896
83	SMAD3	KLF10	15950619
83	SMAD3	LAMB1	21300624
83	SMAD3	LAMC1	20167606	11801598
83	SMAD3	LDLR	19795348	19556713	17690314
83	SMAD3	MET	20852387	20180422	19247629	18223258	17009398	16572426	15694407
83	SMAD3	NRIP1	21310893
83	SMAD3	MT1B	18983772
83	SMAD3	MT1E	18983772
83	SMAD3	MT1F	18983772
83	SMAD3	MT1H	18983772
83	SMAD3	MT1X	18983772
83	SMAD3	PAM	19501197
83	SMAD3	PPP2CB	19951945
83	SMAD3	PRKCA	20127712	17654516	12632071
83	SMAD3	PTK2	20650890	20180422	19433260	18827016	18032789	11811554
83	SMAD3	PTPRF	19864455
83	SMAD3	PXN	14755691
83	SMAD3	RAGE	19959709	12709399
83	SMAD3	SHC1	17440088
83	SMAD3	SLC2A1	20947823
83	SMAD3	SMAD7	21305609	21258410	21240513	21195468	21193909	21148321	20980457	20973927	20943464	20926807	20659902	20631490	20625653	20593491	20592275	20573232	20547485	20544797	20515759	20514018
83	SMAD3	TGFB2	21276793	21127203	20823384	20720562	20592473	20573232	20565961	20180422	20131405	19959123	19757385	19345330	19164472	19031438	18776948	18773928	18661271	18505915	18253093	18242191
83	SMAD3	TGFBR2	21177063	21127203	20826783	19959123	19847393	19816956	19241157	18339844	18095342	18029401	14727154	12202987
83	SMAD3	THBS1	20833210	20573232	19594546	19375729	18676351	18596129	16418571	15855645	15716330	15277239	15253713	14531804	14517312	12411310	12065755
83	SMAD3	TNFAIP2	21310893
83	SMAD3	WNT5A	19777066	19344627
83	FOXD1	BCAT1	20066894
83	FOXD1	CITED2	20066894
83	FOXD1	COL6A1	19777066
83	FOXD1	EPHB2	15240555
83	FOXD1	FGF2	12631064	12194867
83	FOXD1	FGFR1	12194867
83	FOXD1	FOXP1	15492844
83	FOXD1	PLK2	20066894
83	FOXD1	SERPINE1	15716278
83	FOXD1	SMAD3	19777066	15149589	11387330
83	FOXD1	SMAD7	15716278
83	FOXD1	TGFB2	20163909
83	FOXD1	WNT5A	19777066
83	PLAU	AXL	21057535
83	PLAU	BACE1	19889475
83	PLAU	BDNF	19889475	16367923
83	PLAU	BIRC3	20412854	18515410	16440290
83	PLAU	CAV1	16367923
83	PLAU	CCNB1	17982672	17624412
83	PLAU	CCND1	8595156
83	PLAU	CDH2	16367923
83	PLAU	COL1A1	20617897	19772464	16707423
83	PLAU	COL4A1	17914555
83	PLAU	COL6A1	19487548
83	PLAU	CSF1	18248671
83	PLAU	DAP	17374985
83	PLAU	DLC1	19487548
83	PLAU	DUSP1	18315734
83	PLAU	ECE1	19889475
83	PLAU	EGFR	19585508	17022690
83	PLAU	EPHA2	18315734
83	PLAU	F2R	16367923
83	PLAU	FN1	20930522	20617897	19835631	17624412
83	PLAU	GADD45A	16207477
83	PLAU	GBP1	18248671
83	PLAU	GNA12	19147396
83	PLAU	HIF1A	18182341	15337562
83	PLAU	HSPG2	19889475
83	PLAU	IL6	19889475	19772464
83	PLAU	ITGB1	20005068
83	PLAU	LDLR	18315734
83	PLAU	MET	1552612
83	PLAU	MSX1	17018689	16367923
83	PLAU	MT1B	16369496
83	PLAU	MT2A	17982672
83	PLAU	MVP	15262029
83	PLAU	NNMT	18515410
83	PLAU	NPC1	18315734
83	PLAU	NRIP1	19487548
83	PLAU	PTPRF	16440290
83	PLAU	PTPRK	20395176
83	PLAU	PXN	17374985
83	PLAU	RHOC	19585508
83	PLAU	RND3	19827050
83	PLAU	S100A2	19487548
83	PLAU	SCRN1	16367923
83	PLAU	SDC4	20930522
83	PLAU	SERPINE1	20930522	19117638	18987331	18208536	17649957	17022690	16251495
83	PLAU	TGM2	20142997	18515410	16707423
83	PLAU	THBS1	20930522	20005068	19065635	17975202
83	PLAU	VEGFC	19827050
83	PLAU	WNT5A	8938449
83	BDNF	ACTB	21044297
83	BDNF	ADAM17	20421303
83	BDNF	AXL	20403074	19897599
83	BDNF	BACE1	20182419	20089133	19889475	19464074	15703394	15147304	11211053
83	BDNF	BCAR3	18783612
83	BDNF	BCAT1	16828066
83	BDNF	CASK	18405367
83	BDNF	CAV1	19576905	16367923
83	BDNF	CCNB1	15066262
83	BDNF	CCND1	20153830	17404514	17158757	16611639	15665298	15132987	12505417	12461775	11915515	10704365	10518113
83	BDNF	CDH2	16367923
83	BDNF	CFL1	20568283
83	BDNF	CFLAR	10579724
83	BDNF	CLOCK	20685370	19811533	18957941	18780207	18313227	18279366	17239488	16687293	16566899	15781149	15721221	15113597	9924030	8114937
83	BDNF	COL18A1	17653045
83	BDNF	COL1A1	15722554
83	BDNF	COL4A1	18783612	15722554
83	BDNF	COL4A2	18783612
83	BDNF	CYR61	17005865
83	BDNF	DLX2	17038521
83	BDNF	DOCK1	20368433
83	BDNF	DPYSL3	20060088
83	BDNF	DST	18541357
83	BDNF	DUSP1	16702976	15009662
83	BDNF	DUSP5	19664213
83	BDNF	ECE1	19889475
83	BDNF	EGFR	20869112	19632327	19301967	18779056	18412625	18280799	17917078	16964397	16651634	16123438	12503079	11795938	11549718
83	BDNF	ELF4	15858068
83	BDNF	EPHB2	12625628	9054357
83	BDNF	F2R	16367923
83	BDNF	F3	20818776	19530162	11102586
83	BDNF	FGF2	21269288	21094282	21087489	21069391	20936524	20618400	20539753	20491282	20445049	20437029	20427659	20207980	20170723	20109533	20001104	19410565	19366663	19350389	19344636	19264883
83	BDNF	FGFR1	18779056	17113948	16269011	15880726	12191497	10987832	7472491
83	BDNF	FN1	14729159
83	BDNF	FOSL1	19301967
83	BDNF	HIF1A	20148315	19703519	19638399	19602192	19190544	19185286	18371939	16632332	16618748
83	BDNF	IL6	20580919	19889475	18832862	18620339	18070806	17159456	17022949
83	BDNF	IL6ST	17158757	12417647
83	BDNF	ILK	21256630	18495934
83	BDNF	JAK1	17674438	17097800	16942527	16942526	10974439
83	BDNF	LOXL1	16650051
83	BDNF	LPP	19091786	10712646
83	BDNF	MAP1B	19164851	14988579	14622124
83	BDNF	MAP4	21170580	18842138
83	BDNF	MARCKS	9681449
83	BDNF	MET	21312291	21310593	21305693	21305052	21255124	21253406	21228186	21228168	21223503	21218562	21208375	21206400	21190051	21145664	21144101	21103954	21071619	21056046	21049025	21044653
83	BDNF	MSX1	16367923
83	BDNF	NID2	18783612
83	BDNF	NPC1	20843981	19851340	17624314	16300643	10770933
83	BDNF	NR3C1	20733583	19571595	18783612
83	BDNF	NRG1	20638435	20102668	20061032	19573260	19046988	19025758	18332878	18332664	18195713	17982252	17366345	17329232	17239488	17239033	16736033	16632332	16319375	15744031	15555917	14677079
83	BDNF	NRIP1	16502135
83	BDNF	OXTR	21303561
83	BDNF	PEG10	20431808
83	BDNF	PFKP	20712903
83	BDNF	PICALM	20413850
83	BDNF	PLAU	19889475	16367923
83	BDNF	PPP2CB	20431808	19555740	15132987	14724252
83	BDNF	PRKCA	20530246	20197647	20019879	18997090	18438912	17948266	17008430	16499451	11494368	9681449
83	BDNF	PTK2	11915515
83	BDNF	PTPRF	17013927	16262654
83	BDNF	PTPRK	16361939	10220115
83	BDNF	PURA	18334583
83	BDNF	RAGE	16769156	16621158	15837123	15571756	15519243	12921353	12470709	12044449	11746355	11528216	11435757	11169630	10521588	9927323	9674574	9601686	8090745
83	BDNF	RIN1	17701352	17055733
83	BDNF	RTN4	20844138	16632332
83	BDNF	SCRN1	16367923
83	BDNF	SDC4	8000136
83	BDNF	SERPINE1	19811533	18929445	17702963	17097821	16775050	16620701	16309851	15120970	12909328	10215917	9398056
83	BDNF	SHC1	20442398	20085805	18065182	18036576	16402025	15140939	15140184	12419535	12367511	12111828	11877382	9677306	9582017	9507002	8946053
83	BDNF	SLC2A1	15147304
83	BDNF	SMAD3	19602557	15958511
83	BDNF	SUMO3	16502135
83	BDNF	TFPI	17702963
83	BDNF	TGFB2	19937367	19128374	17253955	17082335	16549026	16382788	15958511	15816823	12645079	11723167	11205147	11107165	10349834
83	BDNF	THBS1	21228186	15660020	11268402
83	BDNF	TNFRSF1A	20128798
83	BDNF	TRIO	20662941	16046000
83	BDNF	TRPC1	19650914	15971079	15880110
83	BDNF	TUBB3	19524566	17885687	17689533	15044840
83	BDNF	YWHAQ	20568283
83	FOSL2	ALCAM	17393299
83	FOSL2	BCL3	18400361
83	FOSL2	CCND1	9047391
83	FOSL2	CLOCK	15190107	11146118	10987819	8943074
83	FOSL2	CSF1	19321746
83	FOSL2	EGFR	15946240	15262961
83	FOSL2	EGLN1	18548006
83	FOSL2	FGF2	20587945
83	FOSL2	FOSL1	18358739	10655067
83	FOSL2	GADD45A	16849720
83	FOSL2	SMAD3	10843986
83	FOSL2	TGFB2	20427335
83	FOSL1	BDNF	19301967
83	FOSL1	CCND1	15770722	12800193
83	FOSL1	CORO1C	21072196
83	FOSL1	CYR61	16504044
83	FOSL1	DRAP1	16511166
83	FOSL1	EGFR	19301967	16615118	16424019	15770722
83	FOSL1	EPHA2	16424019
83	FOSL1	FOSL2	18358739	10655067
83	FOSL1	JAK1	12679051
83	FOSL1	LOXL2	16504044
83	FOSL1	MT1E	12679051
83	FOSL1	SDC4	21072196
83	FOSL1	TGM2	12894236
83	FOSL1	THBS1	21072196
83	FOSL1	TGM2	12894236
83	FOSL1	TNFAIP2	12894236
83	RBMS1	MYL6	19727228
83	RBMS1	PSG4	19727228
84	ERG	BCL2	20306246	9112990
84	ERG	CXCR4	20563261	20425404	19396168
84	ERG	ELK4	21261984	20693979	19293179	19136943
84	ERG	FLT3	21205756	20546020	20425404	20026798	19943049	19822134	19752345	19490647	19451432	19398719	20306246	18809607	20063545	18559874	18450603	18378853	20425451	18342811	17577018	17488484
84	ERG	GAL	20671283	17130236	16081535	10937591	10391212	10326032	9581902	9342608	9115298	8025047	1633742
84	ERG	HOXA9	15849172	15090461
84	ERG	HPGD	21281786	21178489
84	ERG	ICAM2	11719371	10574717
84	ERG	KCNA4	10779469
84	ERG	KCNQ1	20042767	18464931	16626671	16432066	15851242	15637125	15621038	14527360	14499861	12849668	12835534	12808265	12775564	12735231	12670483	12623297	12566525	12529362	12442276	11997281
84	ERG	LYL1	20887958	17053063
84	ERG	MYB	19346495	16448544	12370816	9315229	1766675	2539641	3299708
84	ERG	NCAM1	20694842	17043020	11340253	11175358
84	ERG	NCOA2	21088497	20579941
84	ERG	PRG4	20206616
84	ERG	PTPRC	19339269
84	ERG	SIM2	17697502	15068251	15068237
84	ERG	SNAP25	15021903
84	ERG	TERT	20336451	19652665	17389522	3066293	6409899
84	ERG	VAV1	20007546
84	ERG	WNT10B	15849172
84	ELK4	ERG	21261984	20693979	19293179	19136943
84	NFATC1	ALK	20511667
84	NFATC1	BMP2	18667074
84	NFATC1	BMP4	18667074
84	NFATC1	BMP7	20375015	19619005
84	NFATC1	CCR1	16355273
84	NFATC1	CD28	21262800	19923468	19841181	19450280	18790672	17657315	17617602	17371988	16501042	15459204	15067058	12842891	12810687
84	NFATC1	EGR3	19965691	10755616
84	NFATC1	FZD9	20651158
84	NFATC1	GAL	20051248
84	NFATC1	GK	20831919
84	NFATC1	IL2	20557936	18772129
84	NFATC1	ITGB2	20065292	18775427
84	NFATC1	ITK	19818650	19450280	17617602	12810687
84	NFATC1	KISS1	20375015
84	NFATC1	LHX2	20547359
84	NFATC1	PLCG2	17053833
84	NFATC1	PRKG2	20235153
84	NFATC1	PTGIS	20363225	15073183
84	NFATC1	PTK2B	18378693
84	NFATC1	PTPRC	20729333	15681847	11994444
84	NFATC1	RFX3	20378718
84	NFATC1	SI	19415321	16355273	11351029
84	NFATC1	SYK	20547767	20511667	20439986
84	NFATC1	TBX2	18667074
84	NFATC1	TERT	16267019
84	NFATC1	VAV1	9601640
84	NFATC1	WNT10B	20547359
84	RFX3	CP	16930429
84	RFX3	CXCR4	19930592
84	RFX3	MAP1A	12411430
84	RFX3	NFATC1	20378718
84	RFX3	TERT	16825954
84	RFX3	TRIM21	19930592
84	POU5F1	ALK	20210627
84	POU5F1	AMH	19696014
84	POU5F1	APOBEC1	20098412
84	POU5F1	BBC3	19383392
84	POU5F1	BCL2	19036952
84	POU5F1	BMP2	20335662	19846600	19736317	19642865	17877610	15870693
84	POU5F1	BMP4	20181382	19951688	19937756	19846600	19840987	19594391	19571681	19544434	19492421	18160822	17877610	16775002	15722554
84	POU5F1	BMP7	20820188	20181382	16775002
84	POU5F1	CCNA1	21049019
84	POU5F1	CP	20181382
84	POU5F1	FLT3	16793732	16098183	15467907
84	POU5F1	FUT1	20089153
84	POU5F1	GAGE1	17208940
84	POU5F1	GAL	18662377	15994931
84	POU5F1	HAS2	21261964
84	POU5F1	HOXB5	12270759
84	POU5F1	KLK10	20181382
84	POU5F1	LCN2	15870693
84	POU5F1	LHCGR	21049019
84	POU5F1	MAGEA1	17208940
84	POU5F1	MDM2	18521083
84	POU5F1	MMP7	19728765	16306258
84	POU5F1	MYB	18575582
84	POU5F1	NCAM1	21107090	17671748	12437576
84	POU5F1	NEFH	16306422
84	POU5F1	NR2C1	18682553	17187077
84	POU5F1	PAX8	17584961	11684654
84	POU5F1	POLG	19153191
84	POU5F1	POU2F1	17273778	16077994	15178247	12615074	12029086	11689681	11136971	9328347	9115711	8668543	7969117	7945330	8455626	1676977
84	POU5F1	PTGIS	21305472	20580065	20537699	20412512	20380514	20210627	19912571	19813265	19738434	19486607	19376775	19226215	18996616	18845624	18367503	17474094	17280643	17132911	15616223	11090438
84	POU5F1	PTPRC	20596650	19259936	18951465	18800875	18760782	16920793	15955825	15910243	15718421	14634211
84	POU5F1	RNF2	18339675
84	POU5F1	RPS14	15685634
84	POU5F1	SALL1	20505821
84	POU5F1	SI	16980957
84	POU5F1	SPO11	17428461
84	POU5F1	TAF4B	17913791
84	POU5F1	TERT	21049019	20615461	20336603	20089153	19904548	19720137	17610369	17428461	16978057	16899651
84	POU5F1	TNFRSF11B	19642865
84	POU5F1	XIST	21085182	20727175	19648946	19571681	19536159	18802003	18757295	18067662	17572666	11591326
84	ZNF350	GAL	15964543
mRNA association modules:
module index	driver/regulator	passenger	reference PMIDs
4	MITF	mir-182	17597072
4	MITF	mir-183	17597072
4	ZIC1	mir-130b	20676061
5	DNMT1	let-7a	17308078
6	SRF	mir-143	21069820	19720868
7	MAP2K4	mir-25	19861690
7	MAP2K4	mir-92	17683260
10	TP53	mir-15a	21205967	19347736	18246537
10	TP53	mir-16	21205967	19347736	18246537
10	TP53	mir-195	18677302
12	APC	mir-192	19047896
14	BCR	mir-203	18538733	18538729
15	SMAD3	mir-21	19816956
15	SMAD3	mir-23a	18508316
15	SMAD3	mir-24	18353861
15	BDNF	mir-10a	20309390
15	BDNF	mir-125b	19635812
15	BDNF	mir-134	20622856	16421561
15	BDNF	mir-138	21168126
15	BDNF	mir-210	19826008
20	HIF1A	mir-34c	20861672
