# Supplementary material for: Deciphering causal and statistical relations of molecular aberrations and gene expressions in NCI-60 cell lines
Source: BMC Syst Biol. 2011 Nov 4;5:186. doi: 10.1186/1752-0509-5-186 (PMC3259106; doi:10.1186/1752-0509-5-186)
Supplement: Additional file 5 — Table S4 reports the enriched GO categories and pathways for each association module. [file 1752-0509-5-186-S5.XLS]

## Sheet: Sheet1
Table S4: Enriched GO categories and pathways in association modules
module index	GO category/pathway	p-value	module index	GO category/pathway	p-value
1	(GO)induction of apoptosis via death domain receptors	0.00111	44	(GO)melanosome	1.3e-07
	(GO)MHC class I protein binding	0.00138		(GO)dopachrome isomerase activity	6.26e-05
	(GO)general RNA polymerase II transcription factor activity	0.00456		(GO)melanin biosynthetic process from tyrosine	6.26e-05
	(pathway)keratinocyte differentiation	0.00351		(GO)copper ion binding	0.000989
	(pathway)Role of HDAC Class II	0.00619		(GO)sodium:potassium-exchanging ATPase complex	0.00128
	(pathway)TGFbeta receptor signaling	0.00871		(GO)microtubule binding	0.00138
2	(GO)lamellipodium	0.00573		(GO)COPI vesicle coat	0.0017
	(GO)transporter activity	0.00618		(GO)retrograde vesicle-mediated transport, Golgi to ER	0.00217
	(GO)ruffle	0.00983		(GO)phosphoprotein phosphatase activity	0.00392
3	(GO)RNA splicing factor activity, transesterification mechanism	0.00579		(GO)NLS-bearing substrate import into nucleus	0.00461
	(pathway)Wnt Signaling-Noncanonical Pathway	0.000362		(GO)dendrite	0.00535
	(pathway)Transport of Mature mRNA derived from an Intron-Containing Transcript	0.00629		(GO)phosphate metabolic process	0.00698
4	(GO)ribosome	0.00151		(GO)response to stress	0.00857
	(GO)translation initiation factor activity	0.00375		(GO)protein homodimerization activity	0.00915
	(GO)proteasome complex (sensu Eukaryota)	0.00737		(GO)nervous system development	0.00921
	(pathway)regulation of eif2	0.00092		(GO)endopeptidase inhibitor activity	0.00979
	(pathway)eukaryotic protein translation	0.00198		(pathway)Glycogen breakdown (glycogenolysis)	0.000919
5	(GO)centriole	0.00017		(pathway)RNA Polymerase III Chain Elongation	0.0027
	(GO)spindle microtubule	0.000755		(pathway)phosphorylation of mek1 by cdk5/p35 down regulates the map kinase pathway	0.00535
	(GO)intracellular protein transport	0.00111		(pathway)MAPK events mediated by Trk Receptor signaling	0.00614
	(GO)nucleoplasm	0.00164		(pathway)y branching of actin filaments	0.00614
	(GO)regulation of apoptosis	0.0028		(pathway)role of pi3k subunit p85 in regulation of actin organization and cell migration	0.00698
	(GO)microtubule binding	0.00604		(pathway)RNA Polymerase III Transcription Initiation From Type 2 Promoter	0.00881
	(pathway)Reversible phosphorylation of cytosolic nucleoside diphosphates by nucleoside diphosphate kinase A hexamer	1.71e-05	45	(GO)chromatin remodeling	0.000192
	(pathway)dATP/dGTP formation	0.000254		(GO)protein heterodimerization activity	0.000423
	(pathway)Purine biosynthesis	0.000472		(GO)histone deacetylase binding	0.000728
	(pathway)Pyrimidine biosynthesis (interconversion)	0.000755		(GO)protein kinase C binding	0.000932
	(pathway)il 4 signaling pathway	0.00198		(GO)helicase activity	0.00169
	(pathway)endocytotic role of ndk phosphins and dynamin	0.00224		(GO)RNA splicing	0.00247
6	(GO)3-hydroxyacyl-CoA dehydrogenase activity	4.48e-05		(GO)phosphoinositide-mediated signaling	0.00267
	(GO)enoyl-CoA hydratase activity	0.000149		(GO)positive regulation of transcription, DNA-dependent	0.00337
	(GO)mitochondrial inner membrane	0.00648		(GO)RNA splicing factor activity, transesterification mechanism	0.00625
	(GO)cytosolic small ribosomal subunit (sensu Eukaryota)	0.00689		(GO)regulation of progression through cell cycle	0.00679
	(pathway)Beta oxidation of myristoyl-CoA to lauroyl-CoA	4.48e-05		(pathway)mRNA Splicing - Major Pathway	9.02e-06
	(pathway)Mitochondrial Fatty Acid Beta-Oxidation	8.94e-05		(pathway)snRNP Assembly	0.00474
	(pathway)Beta oxidation of decanoyl-CoA to octanoyl-CoA-CoA	0.000149		(pathway)control of gene expression by vitamin d receptor	0.00856
	(pathway)mitochondrial fatty acid beta-oxidation of unsaturated/saturated fatty acids	0.000222	46	(GO)mitochondrion	0.000447
	(pathway)Formation of the ternary complex, and subsequently, the 43S complex	0.00914		(GO)transport	0.00788
7	(GO)phospholipid binding	0.00245		(pathway)Cholesterol biosynthesis	0.000176
	(GO)structural constituent of muscle	0.00782		(pathway)phospholipids as signalling intermediaries	0.002
	(GO)ATP binding	0.00913		(pathway)trefoil factors initiate mucosal healing	0.00251
	(pathway)APC/C:Cdc20 mediated degradation of Cyclin B	0.00156	47	(GO)regulation of transcription from RNA polymerase II promoter	0.00383
	(pathway)Phosphorylation of the APC/C	0.00156		(GO)positive regulation of I-kappaB kinase/NF-kappaB cascade	0.00984
	(pathway)regulation of cell cycle progression by plk3	0.00198		(pathway)ceramide signaling pathway	4.3e-05
	(pathway)Regulation of APC/C activators between G1/S and early anaphase	0.00221		(pathway)Viral dsRNA:TLR3:TRIF Complex Activates RIP1	0.00015
8	(GO)ER-Golgi intermediate compartment	0.00328		(pathway)Toll Like Receptor 3 (TLR3) Cascade	0.00015
9	(GO)inositol-1(or 4)-monophosphatase activity	3.74e-05		(pathway)keratinocyte differentiation	0.00019
	(GO)structural constituent of muscle	0.00728		(pathway)tnfr2 signaling pathway	0.000324
	(GO)translation	0.00838		(pathway)cadmium induces dna synthesis and proliferation in macrophages	0.000562
	(pathway)hypoxia-inducible factor in the cardivascular system	0.00164		(pathway)nf-kb signaling pathway	0.000863
	(pathway)fas signaling pathway (cd95)	0.00251		(pathway)influence of ras and rho proteins on g1 to s transition	0.00165
	(pathway)Tat-mediated HIV-1 elongation arrest and recovery	0.00477		(pathway)the information processing pathway at the ifn beta enhancer	0.00177
11	(GO)cytosolic large ribosomal subunit (sensu Eukaryota)	0.000223		(pathway)nfkb activation by nontypeable hemophilus influenzae	0.00177
	(GO)chromatin remodeling	0.00236		(pathway)fmlp induced chemokine gene expression in hmc-1 cells	0.00201
	(GO)structural constituent of ribosome	0.00436		(pathway)role of egf receptor transactivation by gpcrs in cardiac hypertrophy	0.00227
	(GO)RNA processing	0.00466		(pathway)trefoil factors initiate mucosal healing	0.00268
	(pathway)role of pi3k subunit p85 in regulation of actin organization and cell migration	0.00124		(pathway)hiv-1 nef: negative effector of fas and tnf	0.00564
	(pathway)Viral mRNA Translation	0.00249		(pathway)t cell receptor signaling pathway	0.00605
	(pathway)Formation of a pool of free 40S subunits	0.00249	48	(GO)positive regulation of epithelial cell proliferation	0.00011
13	(GO)general RNA polymerase II transcription factor activity	0.00145		(pathway)multi-drug resistance factors	5.88e-05
	(GO)proton transport	0.00162	49	(GO)mitochondrial inner membrane	0.000948
	(pathway)Activation of ATR in response to replication stress	0.00515		(GO)structural constituent of ribosome	0.00949
14	(GO)mitochondrion	0.00248		(pathway)Viral mRNA Translation	0.000231
	(pathway)mRNA Splicing - Minor Pathway	0.000312		(pathway)Formation of RNA Pol II elongation complex	0.00166
	(pathway)melanocyte development and pigmentation pathway	0.000747		(pathway)RNA Polymerase II Transcription Elongation	0.00166
	(pathway)control of skeletal myogenesis by hdac and calcium/calmodulin-dependent kinase (camk)	0.00217	50	(GO)calcium ion binding	0.00125
	(pathway)mRNA Splicing - Major Pathway	0.00325	51	(GO)apoptosis	0.00619
	(pathway)role of erbb2 in signal transduction and oncology	0.00377		(GO)structural constituent of ribosome	0.00867
15	(GO)ubiquitin-dependent protein catabolic process	0.000337		(pathway)il-2 receptor beta chain in t cell activation	0.00198
	(GO)regulation of progression through cell cycle	0.009	54	(GO)transcription initiation from RNA polymerase II promoter	0.000443
	(pathway)L13a-mediated translational silencing of Ceruloplasmin expression	0.000155		(pathway)RNA Pol II CTD phosphorylation and interaction with CE	0.000443
	(pathway)Autodegradation of Cdh1 by Cdh1:APC/C	0.000571		(pathway)mRNA Capping	0.000514
	(pathway)Peptide chain elongation	0.00195		(pathway)RNA Polymerase II Transcription Initiation And Promoter Clearance	0.00105
	(pathway)Eukaryotic Translation Termination	0.00195	56	(GO)lipid metabolic process	0.00394
	(pathway)Interactions of Rev with host cellular proteins	0.00309		(pathway)Cleavage of Growing Transcript in the Termination Region	0.000787
	(pathway)Nuclear import of Rev protein	0.00331		(pathway)mRNA Splicing - Major Pathway	0.00449
16	(pathway)Assembly of the RAD50-MRE11-NBS1 complex at DNA double-strand breaks	4.89e-05	57	(GO)RNA processing	0.000435
	(pathway)atm signaling pathway	0.00136		(pathway)mRNA Splicing - Major Pathway	1.94e-06
	(pathway)role of brca1 brca2 and atr in cancer susceptibility	0.00182	59	(GO)regulation of apoptosis	0.00014
	(pathway)mechanism of gene regulation by peroxisome proliferators via ppara	0.00538		(GO)protein amino acid phosphorylation	0.00098
17	(pathway)mRNA Splicing - Major Pathway	0.00236		(GO)magnesium ion binding	0.00137
18	(GO)nuclear mRNA splicing, via spliceosome	0.00262		(GO)Golgi apparatus	0.00442
	(GO)mitochondrial electron transport, NADH to ubiquinone	0.0039		(GO)protein serine/threonine kinase activity	0.00714
	(pathway)Peptide chain elongation	9.04e-05		(GO)regulation of progression through cell cycle	0.00797
	(pathway)chromatin remodeling by hswi/snf atp-dependent complexes	0.00103	60	(GO)protein complex assembly	0.00271
	(pathway)Eukaryotic Translation Termination	0.00171		(pathway)cystic fibrosis transmembrane conductance regulator (cftr) and beta 2 adrenergic receptor (b2ar) pathway	0.000147
	(pathway)the information processing pathway at the ifn beta enhancer	0.00323	62	(GO)mitochondrial matrix	2.74e-06
	(pathway)Role of HDAC Class I	0.00344		(GO)liver development	0.000493
19	(GO)nuclear mRNA splicing, via spliceosome	0.00238		(GO)ephrin receptor binding	0.00122
	(pathway)caspase cascade in apoptosis	0.00188		(GO)electron carrier activity	0.00129
20	(GO)proteasome complex (sensu Eukaryota)	7.15e-05		(GO)negative regulation of transcription factor activity	0.0017
	(GO)structural constituent of ribosome	0.000133		(GO)hexokinase activity	0.0017
	(GO)regulation of transcription from RNA polymerase II promoter	0.00733		(GO)calcium-mediated signaling	0.00808
	(pathway)CDK-mediated phosphorylation and removal of Cdc6	5.1e-06		(pathway)mechanisms of transcriptional repression by dna methylation	0.00607
	(pathway)CDT1 association with the CDC6:ORC:origin complex	9.27e-06		(pathway)the prc2 complex sets long-term gene silencing through modification of histone tails	0.00704
	(pathway)Orc1 removal from chromatin	1.45e-05		(pathway)downregulated of mta-3 in er-negative breast tumors	0.00918
	(pathway)Removal of licensing factors from origins	1.55e-05	63	(GO)apoptosis	0.0039
	(pathway)Ubiquitin Mediated Degradation of Phosphorylated Cdc25A	0.000192	64	(GO)sulfotransferase activity	0.000984
	(pathway)Degradation of beta-catenin by the destruction complex	0.000301		(GO)cytoskeleton	0.00129
21	(GO)JNK cascade	1.34e-05	66	(GO)caspase activation	0.0011
22	(pathway)gata3 participate in activating the th2 cytokine genes expression	0.001		(GO)regulation of cyclin-dependent protein kinase activity	0.00225
	(pathway)G alpha 12 cascade	3.41e-05		(GO)cell cycle arrest	0.00689
	(pathway)ras signaling pathway	0.00106		(pathway)p53 signaling pathway	0.000414
23	(pathway)Cell Cycle, Mitotic	0.000555		(pathway)cell cycle: g2/m checkpoint	0.00121
	(pathway)cdk regulation of dna replication	0.000806	67	(GO)cell cycle	0.000979
	(pathway)Activation of the pre-replicative complex	0.00196	68	(GO)cell motility	0.000851
	(pathway)Activation of ATR in response to replication stress	0.00288		(GO)blood coagulation	0.00271
27	(GO)nuclear pore	0.00187		(GO)structural constituent of cytoskeleton	0.00859
30	(GO)small GTPase mediated signal transduction	0.00185		(pathway)rho cell motility signaling pathway	0.00228
	(GO)DNA replication	0.00337		(pathway)integrin signaling pathway	0.00242
	(GO)ubiquitin-protein ligase activity	0.00567	70	(GO)DNA replication	0.00269
	(pathway)Autodegradation of Cdh1 by Cdh1:APC/C	0.00478		(GO)DNA repair	0.00562
31	(GO)DNA repair	0.00702	71	(GO)JNK cascade	0.00029
32	(pathway)the information processing pathway at the ifn beta enhancer	0.00144		(GO)transcription factor binding	0.00228
33	(GO)carbohydrate metabolic process	0.00429	72	(GO)GTPase activity	0.00631
	(GO)unfolded protein binding	0.00623	73	(GO)protein C-terminus binding	0.00109
35	(GO)cytosolic large ribosomal subunit (sensu Eukaryota)	0.00179	75	(GO)signal transducer activity	0.000188
38	(GO)ubiquitin-dependent protein catabolic process	4.11e-05		(GO)positive regulation of I-kappaB kinase/NF-kappaB cascade	0.00175
40	(pathway)GTP hydrolysis and joining of the 60S ribosomal subunit	0.00684		(GO)RNA polymerase II transcription factor activity	0.0036
41	(pathway)Electron Transport Chain	0.000549		(GO)protein serine/threonine kinase activity	0.00616
43	(GO)protein homodimerization activity	0.00834		(GO)regulation of transcription from RNA polymerase II promoter	0.00753
				(pathway)hiv-1 nef: negative effector of fas and tnf	0.000986
			77	(GO)peptide cross-linking	0.000661
				(GO)cornified envelope	0.00152
				(GO)keratinocyte differentiation	0.00272
				(GO)serine-type endopeptidase inhibitor activity	0.00607
			79	(GO)negative regulation of cell proliferation	0.00607
			81	(GO)transport vesicle	0.00033
				(GO)glycosaminoglycan biosynthetic process	0.00284
				(GO)kinesin complex	0.00345
				(GO)motor activity	0.00484
				(pathway)inhibition of matrix metalloproteinases	0.00228
			82	(GO)translation	0.000369
				(GO)regulation of progression through cell cycle	0.00642
				(pathway)L13a-mediated translational silencing of Ceruloplasmin expression	9.34e-06
				(pathway)Cap-dependent Translation Initiation	9.34e-06
				(pathway)GTP hydrolysis and joining of the 60S ribosomal subunit	1e-05
				(pathway)De novo synthesis of IMP	0.00095
				(pathway)Ribosomal scanning and start codon recognition	0.00535
				(pathway)APC/C-mediated degradation of cell cycle proteins	0.00553
			83	(GO)cell adhesion	8.97e-09
				(GO)integrin-mediated signaling pathway	7.28e-06
				(GO)caveolar membrane	1.17e-05
				(GO)embryonic development	2.92e-05
				(GO)extracellular matrix structural constituent	4.72e-05
				(GO)vinculin binding	0.000113
				(GO)cadmium ion binding	0.000113
				(GO)structural constituent of muscle	0.000145
				(GO)cell motility	0.000158
				(GO)positive regulation of cell proliferation	0.000162
				(GO)ER-Golgi intermediate compartment	0.000176
				(GO)cell surface receptor linked signal transduction	0.000219
				(GO)actin cytoskeleton	0.000235
				(GO)metallopeptidase activity	0.000448
				(GO)actin filament binding	0.000495
				(GO)apical junction assembly	0.000516
				(GO)oncostatin-M receptor activity	0.000516
				(GO)positive regulation of epithelial cell proliferation	0.0006
				(GO)skeletal development	0.000641
				(GO)integral to plasma membrane	0.000716
				(GO)positive regulation of I-kappaB kinase/NF-kappaB cascade	0.00123
				(GO)positive regulation of translation	0.00153
				(GO)laminin-1 complex	0.00153
				(GO)transforming growth factor beta receptor signaling pathway	0.00166
				(GO)perinuclear region of cytoplasm	0.0028
				(GO)pseudopodium	0.003
				(GO)cholesterol transport	0.003
				(GO)positive regulation of progression through cell cycle	0.003
				(GO)microtubule associated complex	0.0035
				(GO)collagen binding	0.00353
				(GO)regulation of cell shape	0.00353
				(GO)proteinaceous extracellular matrix	0.00355
				(GO)induction of apoptosis by extracellular signals	0.00433
				(GO)glycolysis	0.00433
				(GO)natural killer cell mediated cytotoxicity	0.00493
				(GO)transmembrane receptor protein tyrosine phosphatase signaling pathway	0.00493
				(GO)transport vesicle	0.00626
				(GO)phospholipase inhibitor activity	0.00729
				(GO)ion transmembrane transporter activity	0.00729
				(GO)structural molecule activity	0.00973
				(GO)cell migration	0.00999
				(pathway)integrin signaling pathway	4.66e-08
				(pathway)ucalpain and friends in cell spread	7.61e-08
				(pathway)mcalpain and friends in cell motility	3.3e-07
				(pathway)agrin in postsynaptic differentiation	1.7e-05
				(pathway)erk and pi-3 kinase are necessary for collagen binding in corneal epithelia	2.62e-05
				(pathway)vegf hypoxia and angiogenesis	4.96e-05
				(pathway)nfkb activation by nontypeable hemophilus influenzae	4.96e-05
				(pathway)egf signaling pathway	6.93e-05
				(pathway)platelet amyloid precursor protein pathway	0.00022
				(pathway)fibrinolysis pathway	0.000295
				(pathway)pten dependent cell cycle arrest and apoptosis	0.000386
				(pathway)tgf beta signaling pathway	0.000955
				(pathway)role of egf receptor transactivation by gpcrs in cardiac hypertrophy	0.000957
				(pathway)hypoxia and p53 in the cardiovascular system	0.00116
				(pathway)pkc-catalyzed phosphorylation of inhibitory phosphoprotein of myosin phosphatase	0.00116
				(pathway)hiv-1 nef: negative effector of fas and tnf	0.00137
				(pathway)keratinocyte differentiation	0.00137
				(pathway)pdgf signaling pathway	0.00265
				(pathway)Integrins in angiogenesis	0.00282
				(pathway)a6b1 and a6b4 integrin Signaling	0.00282
				(pathway)il 6 signaling pathway	0.00282
				(pathway)phospholipase c delta in phospholipid associated cell signaling	0.003
				(pathway)extrinsic prothrombin activation pathway	0.00353
				(pathway)effects of calcineurin in keratinocyte differentiation	0.00353
				(pathway)role of erbb2 in signal transduction and oncology	0.00399
				(pathway)role of mef2d in t-cell apoptosis	0.0051
				(pathway)FAS Signaling Pathway (CD95)	0.00524
				(pathway)hypoxia-inducible factor in the cardivascular system	0.00626
				(pathway)endocytotic role of ndk phosphins and dynamin	0.00626
				(pathway)bone remodeling	0.00626
				(pathway)rho cell motility signaling pathway	0.0064
				(pathway)prion pathway	0.00739
				(pathway)Thromboxane A2 receptor signaling	0.00739
				(pathway)sprouty regulation of tyrosine kinase signals	0.00998
			84	(GO)integral to plasma membrane	2.99e-08
				(GO)cell-cell signaling	8.42e-07
				(GO)T cell differentiation	0.000113
				(GO)non-membrane spanning protein tyrosine kinase activity	0.00016
				(GO)phospholipase C activity	0.000222
				(GO)icosanoid metabolic process	0.000516
				(GO)galactose binding	0.000516
				(GO)thyroid-stimulating hormone receptor activity	0.000516
				(GO)regulation of muscle contraction	0.0006
				(GO)negative regulation of progression through cell cycle	0.000626
				(GO)neurotransmitter uptake	0.00153
				(GO)locomotory behavior	0.003
				(GO)eye pigment biosynthetic process	0.003
				(GO)positive regulation of cell proliferation	0.00306
				(GO)acetylcholine receptor activity	0.00353
				(GO)protein amino acid phosphorylation	0.00398
				(GO)amiloride-sensitive sodium channel activity	0.00493
				(GO)prostaglandin E receptor activity	0.00493
				(GO)cytidine deaminase activity	0.00729
				(GO)brush border	0.00729
				(GO)neutrophil chemotaxis	0.00729
				(GO)protein amino acid N-linked glycosylation	0.00863
				(pathway)eicosanoid metabolism	5.39e-06
				(pathway)ras-independent pathway in nk cell-mediated cytotoxicity	0.00139
				(pathway)IL2 signaling events mediated by PI3K	0.00282
				(pathway)IL2 signaling events mediated by STAT5	0.00353
				(pathway)role of nicotinic acetylcholine receptors in the regulation of apoptosis	0.00626
				(pathway)rho cell motility signaling pathway	0.0064
				(pathway)Collagen-mediated activation cascade	0.00729
