# Supplementary material for: Deciphering causal and statistical relations of molecular aberrations and gene expressions in NCI-60 cell lines
Source: BMC Syst Biol. 2011 Nov 4;5:186. doi: 10.1186/1752-0509-5-186 (PMC3259106; doi:10.1186/1752-0509-5-186)
Supplement: Additional file 6 — Table S5 reports the information of partitioned segments. [file 1752-0509-5-186-S6.XLS]

## Sheet: Sheet1
Table 5: Summary of co-citations in mRNA and microRNA association modules.
Index: module index.
N1: number of passengers in the module.
N2: number of co-cited driver/regulator-passenger pairs in the module.
N3: max number of co-cited driver/regulator-passengers over 10 random modules of the same size.
TF group 1 consists of SMAD3,FOXD1,PLAU,BDNF,FOSL2,FOSL1,RBMS.
TF group 2 consists of ERG,ELK4,NFATC1,POU5F1,ZNF350.
mRNA modules
index	drivers/regulators	N1	N2	N3
44	ZIC1,MITF seg 18 CNV (+)	118	14	6
45	TBP,MYB,HDAC2 seg 31 CNV (+)	77	28	20
46	SREBF2,EP300 seg 84 CNV (+)	49	3	2
47	E2F3,NFYA,SRF seg 30 CNV (+)	31	5	4
48	TCF7L2 seg 42 CNV (+)	30	1	3
54	UBP1 seg 16 CNV (+)	18	1	0
62	APC mutation (+)	136	17	10
63	APC mutation (-)	56	3	6
65	CDNK2A mutation (-)	43	3	6
66	TP53 mutation (-)	35	11	3
67	BRAF mutation (-)	34	3	3
68	TP53 mutation (+)	33	4	6
69	CDKN2A mutation (+)	32	6	3
71	PTEN mutation (+)	20	1	2
72	KRAS mutation (-)	16	1	1
73	BRAF mutation (+)	16	3	1
75	PTEN mutation (-)	13	2	4
76	PAX8 methylation (-)	67	1	4
77	BCR methylation (-)	58	5	10
79	CCND1,PPARG methylation (-)	13	4	7
80	COL5A1 methylation (-)	10	1	1
83	TF group 1 (+)	338	236	48
microRNA modules
index	drivers/regulators	N1	N2	N3
4	ZIC1,MITF seg 18 CNV (-)	19	3	5
5	DNMT1 seg 15 CNV (+)	15	1	2
6	SRF seg 30 CNV (+)	13	1	1
7	MAP2K4 seg 66 CNV (-)	13	2	2
10	TP53 mutation (+)	17	3	3
12	APC mutation (+)	10	1	1
14	BCR methylation (-)	12	1	4
15	SMAD3,BDNF (+)	28	8	10
20	HIF1A (+)	14	1	2
