# Supplementary material for: Deciphering causal and statistical relations of molecular aberrations and gene expressions in NCI-60 cell lines
Source: BMC Syst Biol. 2011 Nov 4;5:186. doi: 10.1186/1752-0509-5-186 (PMC3259106; doi:10.1186/1752-0509-5-186)
Supplement: Additional file 7 — Table S6 reports the expression responses of putative targets and control genes in c-myb siRNA experiments. [file 1752-0509-5-186-S7.XLS]

## Sheet: Sheet1
Table S6: Expression responses of putative targets and control genes in validation experiments
Gene silencing effect on MYB:
gene	condition	experiment	gene value	beta-actin value	MYB/beta actin value	Normalization 1 (control siRNA = 1)	Normalization 2 (untreated cells = 1)	p-value	significance
MYB	c-myb siRNA	n=1	0.015	0.199	0.0754
		n=2	0.0196	0.182	0.1077
		n=3	0.013	0.19	0.0684
		average			0.0838	0.3809	0.4589	0	yes
		S.D.			0.021	0.0952	0.1147
	control siRNA	n=1	0.0368	0.164	0.2244
		n=2	0.0358	0.164	0.2183
		n=3	0.0348	0.16	0.2175
		average			0.2201	1	1.2045
		S.D.			0.0038	0.0171	0.0206
	untreated cells	n=1	0.0369	0.198	0.1864
		n=2	0.0368	0.2	0.184
		n=3	0.0359	0.202	0.1777
		average			0.1827	0.8302	1
		S.D.			0.0045	0.0203	0.0244
ACTB (as house-keeping gene)	c-myb siRNA	n=1	0.199
		n=2	0.182
		n=3	0.19
		average
		S.D.
	control siRNA	n=1
		n=2	0.164
		n=3	0.164
		average	0.16
		S.D.
	untreated cells	n=1
		n=2
		n=3	0.198
		average	0.2
		S.D.	0.202
Putative target gene responses:
gene	condition	experiment	gene value	beta-actin value	MYB/beta actin value	Normalization 1 (control siRNA = 1)	Normalization 2 (untreated cells = 1)	p-value	significance
CPSF6	c-myb siRNA	n=1	1.23	0.199	6.1809			0.1174	no
		n=2	1.79	0.182	9.8352
		n=3	1.66	0.19	8.7368
		average			8.251	0.777	1.0126
		S.D.			1.875	0.1766	0.2301
	control siRNA	n=1	1.58	0.164	9.6341
		n=2	1.81	0.164	11.0366
		n=3	1.79	0.16	11.1875
		average			10.6194	1	1.3032
		S.D.			0.8566	0.0807	0.1051
	untreated cells	n=1	1.72	0.198	8.6869
		n=2	1.32	0.2	6.6
		n=3	1.85	0.202	9.1584
		average			8.1484	0.7673	1
		S.D.			1.3615	0.1282	0.1671
CTCF	c-myb siRNA	n=1	1.23	0.199	6.1809			0.0339	yes
		n=2	1.49	0.182	8.1868
		n=3	1.66	0.19	8.7368
		average			7.7015	0.7252	0.9452
		S.D.			1.3453	0.1267	0.1651
	control siRNA	n=1	1.58	0.164	9.6341
		n=2	1.81	0.164	11.0366
		n=3	1.79	0.16	11.1875
		average			10.6194	1	1.3032
		S.D.			0.8566	0.0807	0.1051
	untreated cells	n=1	1.72	0.198	8.6869
		n=2	1.32	0.2	6.6
		n=3	1.85	0.202	9.1584
		average			8.1484	0.7673	1
		S.D.			1.3615	0.1282	0.1671
HCLS1	c-myb siRNA	n=1	0.365	0.199	1.8342			0.9753	no
		n=2	0.489	0.182	2.6868
		n=3	0.477	0.19	2.5105
		average			2.3438	0.9956	1.163
		S.D.			0.4501	0.1912	0.2233
	control siRNA	n=1	0.439	0.164	2.6768
		n=2	0.34	0.164	2.0732
		n=3	0.37	0.16	2.3125
		average			2.3542	1	1.1681
		S.D.			0.304	0.1291	0.1508
	untreated cells	n=1	0.432	0.198	2.1818
		n=2	0.357	0.2	1.785
		n=3	0.42	0.202	2.0792
		average			2.0153	0.8561	1
		S.D.			0.206	0.0875	0.1022
KHDRBS1	c-myb siRNA	n=1	3.32	0.199	16.6834			0.0277	yes
		n=2	3.87	0.182	21.2637
		n=3	3.94	0.19	20.7368
		average			19.5613	0.7532	0.7689
		S.D.			2.5062	0.0965	0.0985
	control siRNA	n=1	4.65	0.164	28.3537
		n=2	4.14	0.164	25.2439
		n=3	3.89	0.16	24.3125
		average			25.97	1	1.0209
		S.D.			2.1162	0.0815	0.0832
	untreated cells	n=1	5.44	0.198	27.4747
		n=2	4.64	0.2	23.2
		n=3	5.18	0.202	25.6436
		average			25.4394	0.9796	1
		S.D.			2.1447	0.0826	0.0843
NFATC3	c-myb siRNA	n=1	0.73	0.199	3.6683			0.023	yes
		n=2	1.1	0.182	6.044
		n=3	0.423	0.19	2.2263
		average			3.9795	0.4148	0.9994
		S.D.			1.9278	0.2009	0.4841
	control siRNA	n=1	1.86	0.164	11.3415
		n=2	1.62	0.164	9.878
		n=3	1.21	0.16	7.5625
		average			9.594	1	2.4095
		S.D.			1.9054	0.1986	0.4785
	untreated cells	n=1	0.818	0.198	4.1313
		n=2	0.745	0.2	3.725
		n=3	0.826	0.202	4.0891
		average			3.9818	0.415	1
		S.D.			0.2234	0.0233	0.0561
ORC1L	c-myb siRNA	n=1	0.297	0.199	1.4925			0.0441	yes
		n=2	0.306	0.182	1.6813
		n=3	0.117	0.19	0.6158
		average			1.2632	0.5428	0.7821
		S.D.			0.5686	0.2443	0.352
	control siRNA	n=1	0.328	0.164	2
		n=2	0.41	0.164	2.5
		n=3	0.397	0.16	2.4813
		average			2.3271	1	1.4408
		S.D.			0.2834	0.1218	0.1755
	untreated cells	n=1	0.388	0.198	1.9596
		n=2	0.292	0.2	1.46
		n=3	0.288	0.202	1.4257
		average			1.6151	0.6941	1
		S.D.			0.2988	0.1284	0.185
PAICS	c-myb siRNA	n=1	1.29	0.199	6.4824			0.0036	yes
		n=2	1.09	0.182	5.989
		n=3	0.641	0.19	3.3737
		average			5.2817	0.4379	0.6163
		S.D.			1.6707	0.1385	0.195
	control siRNA	n=1	1.96	0.164	11.9512
		n=2	2.14	0.164	13.0488
		n=3	1.79	0.16	11.1875
		average			12.0625	1	1.4076
		S.D.			0.9356	0.0776	0.1092
	untreated cells	n=1	1.55	0.198	7.8283
		n=2	2.2	0.2	11
		n=3	1.39	0.202	6.8812
		average			8.5698	0.7105	1
		S.D.			2.1572	0.1788	0.2517
POLD3	c-myb siRNA	n=1	0.048	0.199	0.2412			0.5788	no
		n=2	0.068	0.182	0.3736
		n=3	0.0833	0.19	0.4384
		average			0.3511	0.891	1.0064
		S.D.			0.1005	0.2551	0.2882
	control siRNA	n=1	0.0635	0.164	0.3872
		n=2	0.0535	0.164	0.3262
		n=3	0.075	0.16	0.4688
		average			0.3941	1	1.1296
		S.D.			0.0715	0.1815	0.205
	untreated cells	n=1	0.079	0.198	0.399
		n=2	0.0706	0.2	0.353
		n=3	0.0595	0.202	0.2946
		average			0.3488	0.8853	1
		S.D.			0.0523	0.1328	0.15
RBMX	c-myb siRNA	n=1	0.0381	0.199	0.1915			0.0309	yes
		n=2	0.061	0.182	0.3352
		n=3	0.0554	0.19	0.2916
		average			0.2727	2.1424	1.1876
		S.D.			0.0737	0.5788	0.3208
	control siRNA	n=1	0.0199	0.164	0.1213
		n=2	0.025	0.164	0.1524
		n=3	0.0173	0.16	0.1081
		average			0.1273	1	0.5543
		S.D.			0.0228	0.1787	0.0991
	untreated cells	n=1	0.0568	0.198	0.2869
		n=2	0.0322	0.2	0.161
		n=3	0.0487	0.202	0.2411
		average			0.2297	1.804	1
		S.D.			0.0637	0.5005	0.2774
SMC1A	c-myb siRNA	n=1	0.239	0.199	1.201			0.2281	no
		n=2	0.497	0.182	2.7308
		n=3	0.636	0.19	3.3474
		average			2.4264	0.6005	1.3909
		S.D.			1.1051	0.2735	0.6335
	control siRNA	n=1	0.45	0.164	2.7439
		n=2	0.962	0.164	5.8659
		n=3	0.562	0.16	3.5125
		average			4.0408	1	2.3162
		S.D.			1.6266	0.4026	0.9324
	untreated cells	n=1	0.167	0.198	0.8434
		n=2	0.381	0.2	1.905
		n=3	0.502	0.202	2.4851
		average			1.7445	0.4317	1
		S.D.			0.8325	0.206	0.4772
ZNF131	c-myb siRNA	n=1	0.0254	0.199	0.1276			0.0075	yes
		n=2	0.0803	0.182	0.4412
		n=3	0.0356	0.19	0.1874
		average			0.2521	0.2607	0.477
		S.D.			0.1665	0.1722	0.3151
	control siRNA	n=1	0.13	0.164	0.7927
		n=2	0.19	0.164	1.1585
		n=3	0.152	0.16	0.95
		average			0.9671	1	1.8302
		S.D.			0.1835	0.1898	0.3473
	untreated cells	n=1	0.111	0.198	0.5606
		n=2	0.117	0.2	0.585
		n=3	0.0888	0.202	0.4396
		average			0.5284	0.5464	1
		S.D.			0.0779	0.0805	0.1474
Control gene responses:
gene	condition	experiment	gene value	beta-actin value	MYB/beta actin value	Normalization 1 (control siRNA = 1)	Normalization 2 (untreated cells = 1)	p-value	significance
SSR2	c-myb siRNA	n=1	4.67	0.199	23.4673			1	no
		n=2	6.33	0.182	34.7802
		n=3	5.32	0.19	28
		average			28.7492	0.9993	1.1289
		S.D.			5.6935	0.1979	0.2236
	control siRNA	n=1	3.8	0.164	23.1707
		n=2	4.83	0.164	29.4512
		n=3	5.39	0.16	33.6875
		average			28.7698	1	1.1297
		S.D.			5.2914	0.1839	0
	untreated cells	n=1	5.04	0.198	25.4545
		n=2	5.12	0.2	25.6
		n=3	5.12	0.202	25.3465
		average			25.467	0.8852	1
		S.D.			0.1272	0.0044	0.005
GNB2	c-myb siRNA	n=1	0.89	0.199	4.4724			0.59	no
		n=2	1.2	0.182	6.5934
		n=3	1.47	0.19	7.7368
		average			6.2675	1.1329	1.0196
		S.D.			1.6565	0.2994	0.2695
	control siRNA	n=1	0.884	0.164	5.3902
		n=2	0.69	0.164	4.2073
		n=3	1.12	0.16	7
		average			5.5325	1	0.9
		S.D.			1.4018	0.2534	0.228
	untreated cells	n=1	0.836	0.198	4.2222
		n=2	1.24	0.2	6.2
		n=3	1.62	0.202	8.0198
		average			6.1473	1.1111	1
		S.D.			1.8993	0.3433	0.309
HSPC152	c-myb siRNA	n=1	1.31	0.199	6.5829			0.11	no
		n=2	1.54	0.182	8.4615
		n=3	1.63	0.19	8.5789
		average			7.8745	0.8428	0.8966
		S.D.			1.1201	0.1199	0.1275
	control siRNA	n=1	1.45	0.164	8.8415
		n=2	1.63	0.164	9.939
		n=3	1.48	0.16	9.25
		average			9.3435	1	1.0639
		S.D.			0.5547	0.0594	0.0632
	untreated cells	n=1	1.8	0.198	9.0909
		n=2	1.59	0.2	7.95
		n=3	1.88	0.202	9.3069
		average			8.7826	0.94	1
		S.D.			0.7291	0.078	0.083
EIF4A1	c-myb siRNA	n=1	1.19	0.199	5.9799			0.82	no
		n=2	1.66	0.182	9.1209
		n=3	1.25	0.19	6.5789
		average			7.2266	0.9654	1.0652
		S.D.			1.6676	0.2228	0.2458
	control siRNA	n=1	1.24	0.164	7.561
		n=2	1.1	0.164	6.7073
		n=3	1.31	0.16	8.1875
		average			7.4853	1	1.1033
		S.D.			0.743	0.0993	0.1095
	untreated cells	n=1	1.4	0.198	7.0707
		n=2	1.29	0.2	6.45
		n=3	1.38	0.202	6.8317
		average			6.7841	0.9063	1
		S.D.			0.3131	0.0418	0.0461
RPS15	c-myb siRNA	n=1	37.7	0.199	189.447			0.9	no
		n=2	21.7	0.182	119.231
		n=3	30.15	0.19	158.684
		average			155.787	0.9707	1.3517
		S.D.			35.1978	0.2193	0.3054
	control siRNA	n=1	31.1	0.164	189.634
		n=2	16.8	0.164	102.439
		n=3	30.3	0.16	189.375
		average			160.483	1	1.3925
		S.D.			50.2675	0.3132	0.4362
	untreated cells	n=1	23.5	0.198	118.687
		n=2	26.7	0.2	133.5
		n=3	18.9	0.202	93.5644
		average			115.25	0.7181	1
		S.D.			20.1884	0.1258	0.1752
HINT1	c-myb siRNA	n=1	4.4	0.199	22.1106			0.36	no
		n=2	3.33	0.182	18.2967
		n=3	4.96	0.19	26.1053
		average			22.1708	0.8838	1.5446
		S.D.			3.9046	0.1556	0.272
	control siRNA	n=1	4.06	0.164	24.7561
		n=2	3.67	0.164	22.378
		n=3	4.5	0.16	28.125
		average			25.0864	1	1.7477
		S.D.			2.8877	0.1151	0.2012
	untreated cells	n=1	3.14	0.198	15.8586
		n=2	2.52	0.2	12.6
		n=3	2.95	0.202	14.604
		average			14.3542	0.5722	1
		S.D.			1.6436	0.0655	0.1145
