# Supplementary material for: Deciphering causal and statistical relations of molecular aberrations and gene expressions in NCI-60 cell lines
Source: BMC Syst Biol. 2011 Nov 4;5:186. doi: 10.1186/1752-0509-5-186 (PMC3259106; doi:10.1186/1752-0509-5-186)
Supplement: Additional file 8 — Table S7 reports the primer sequences for RT-PCR in c-myb siRNA experiments. [file 1752-0509-5-186-S8.XLS]

## Sheet: Sheet1
Table S7: Primer sequences for RT-PCR in validation experiments
Symbol	Gene	Accession number		sequence (5'-3')	Probe #
ACTB	Homo sapiens actin, beta	NM_001101	forward	attggcaatgagcggttc	#11
			reverse	tgaaggtagtttcgtggatgc
CPSF6	Homo sapiens cleavage and polyadenylation specific factor 6	NM_00700	forward	cagtggcatgcctacatcag	#77
			reverse	ggcgttcttgcagtatccat
CTCF	Homo sapiens CCCTC-binding factor (zinc finger protein)	NM_006565	forward	gagcctcagcctgtgacc	#77
			reverse	caacctgaatgatagctgttgg
EIF4A1	Homo sapiens eukaryotic translation initiation factor 4A, isoform 1	NM_001416	forward	tcactgtatccgccatgc	#62
			reverse	gctgcacatcaatgcctct
GNB2	Homo sapiens guanine nucleotide binding protein (G protein), beta polypeptide 2	NM_005273	forward	agatgaggacccggagga	#66
			reverse	tgatgagcttcccatcctg
HCLS1	Homo sapiens hematopoietic cell-specific Lyn substrate 1	NM_005335	forward	gaagacgacgcccatagaag	#62
			reverse	acagcctttcgctcctgtt
HINT1	Homo sapiens histidine triad nucleotide binding protein 1	NM_005340	forward	ttctggtgatacccaagaaaca	#29
			reverse	gccaacaatcattaagtgtcca
HSPC152	Homo sapiens hypothetical protein	BC105294	forward	gccgataacttgcgtctgat	#62
			reverse	ggtgccctctatcacttcca
KHDRBS1	Homo sapiens KH domain containing, RNA binding, signal transduction associated 1	NM_006559	forward	gtggggtgccagtgagag	#77
			reverse	tggtgtaccacgtaccaaagc
MYB	Homo sapiens v-myb myeloblastosis viral oncogene homolog (avian)	NM_001130173	forward	tgctcctaatgtcaaccgaga	#62
			reverse	agctgcatgtgtggttctgt
NFATC3	Homo sapiens nuclear factor of activated T-cells, cytoplasmic, calcineurin-dependent 3	NM_173165	forward	tgatgggctctaacagtgctt	#77
			reverse	aacccaaggtccaaggagag
ORC1L	Homo sapiens origin recognition complex, subunit 1-like (yeast)	NM_004153	forward	atgatgaaccgggtgtcc	#11
			reverse	tgctgcagctggctatatgt
PAICS	Homo sapiens phosphoribosylaminoimidazole carboxylase, phosphoribosylaminoimidazole succinocarboxamide synthetase	NM_001079525	forward	tgaggattaaagctgagtatgaagg	#29
			reverse	gacatcactggtcccaaacc
POLD3	Homo sapiens polymerase (DNA-directed), delta 3, accessory subunit	NM_006591	forward	cctgcatccaagcaggtt	#66
			reverse	ttgttgcctgctgcagat
RBMX	Homo sapiens RNA binding motif protein, X-linked	NM_002139	forward	ctcacggggaggacacat	#77
			reverse	aggaggaggacccccact
RPS15	Homo sapiens ribosomal protein S15	NM_001018	forward	ttctgaggatccggcaag	#29
			reverse	catcagctgctcgtaggacat
SMC1A	Homo sapiens structural maintenance of chromosomes 1A	NM_006306	forward	cagcagcagattgagaagga	#11
			reverse	tctgagcattctgcagagactt
SSR2	Homo sapiens signal sequence receptor, beta (translocon-associated protein beta)	NM_003145	forward	gtttgggatgccaacgat	#66
			reverse	tccttcctctgcttgagtgac
ZNF131	Homo sapiens zinc finger protein 131	NM_003432	forward	ggcatcgaaacattagaggaag	#29
			reverse	tcagaggaacctgtgctctgtat
