# Supplementary material for: Deciphering causal and statistical relations of molecular aberrations and gene expressions in NCI-60 cell lines
Source: BMC Syst Biol. 2011 Nov 4;5:186. doi: 10.1186/1752-0509-5-186 (PMC3259106; doi:10.1186/1752-0509-5-186)
Supplement: Additional file 9 — Table S8 reports the enrichment of driver/regulator binding motifs on passenger promoters with multiple motif occurrences. [file 1752-0509-5-186-S9.XLS]

## Sheet: Sheet1
index	reg	N1	N2	N3	P-value
44	MITF	118	204	3	0.2208
45	TBP	77	5049	36	0.01351
45	MYB	77	8745	50	0.1664
46	SREBF2	49	7005	24	0.4539
47	E2F3	31	5448	14	0.2116
47	NFYA	31	756	1	0.8023
51	NFATC3	21	7479	9	0.8171
53	NFKB2	19	77	0	1
66	TP53	35	1125	6	0.04556
76	PAX8	61	1673	12	0.03738
78	HOXC13	19	1834	5	0.07558
79	PPARG	13	0	0	1
83	SMAD3	338	6877	190	0.0001363
84	ERG	338	350	14	0.02977
84	ELK4	338	399	11	0.3004
84	NFATC1	338	7479	185	0.05719
84	RFX3	338	506	14	0.2638
84	POU5F	338	15	2	0.04458
