# Supplementary material for: Deciphering causal and statistical relations of molecular aberrations and gene expressions in NCI-60 cell lines
Source: BMC Syst Biol. 2011 Nov 4;5:186. doi: 10.1186/1752-0509-5-186 (PMC3259106; doi:10.1186/1752-0509-5-186)
Supplement: Additional file 10 — Table S9 reports the association outcomes between candidate drivers and GO categories/pathways. [file 1752-0509-5-186-S10.XLS]

## Sheet: Sheet1
GO category	# drivers	Driver 1	P-val 1	Driver 2	P-val 2
proteasome complex	1	internal segment CNV 57 chr 14q	8.7237e-07
negative regulation of translation initiation	1	internal segment CNV 27 chr 5q	7.8029e-06
mitotic spindle elongation	1	internal segment CNV 62 chr 15q	6.7154e-06
aldehyde metabolic process	1	external segment CNV 28 chr 5q	6.9024e-06
membrane fraction	1	PAX8 methylation	1.24e-07
O-methyltransferase activity	1	H19 methylation	8.8266e-06
caveolar membrane	2	L3MBTL methylation	1.7936e-06	mir-148, mir-203, mir-148a	1.0713e-06
translation	2	mir-24, mir-99b, mir-27b, mir-21, mir-125a, mir-23b, mir-27a, mir-23a	6.0357e-09	let-7 family	3.2442e-06
RNA binding	1	let-7 family	2.0522e-06
ribosome	2	mir-24, mir-99b, mir-27b, mir-21, mir-21, mir-125a, mir-23b, mir-27a, mir-23a	6.4714e-10	let-7 family	7.871e-08
melanosome	1	MITF expression	2.562e-10
melanin biosynthesis	1	MITF expression	5.4376e-08
pathway	# drivers	Driver 1	P-val 1	Driver 2	P-val 2
protein degradation pathways	1	internal segment CNV 57 chr 14q	4.6799e-06
electron transport chain	1	internal segment CNV 73 chr 19p	6.9935e-06
mRNA splicing	1	external segment CNV 31 chr 6q	7.8149e-07
regulation of splicing through sam68	1	BCL11B methylation	6.1085e-06
ribosome	2	mir-24, mir-99b, mir-27b, mir-21, mir-125a, mir-23b, mir-27a, mir-23a	1.424e-11	let-7 family	2.6905e-08
transcription mediated by calcineurin-regulated NFAT in lymphocytes	1	NFATC1 expression	2.2929e-06
